# Supplementary material for: A multiresolution approach to automated classification of protein subcellular location images
Source: BMC Bioinformatics. 2007 Jun 19;8:210. doi: 10.1186/1471-2105-8-210 (PMC1933440; doi:10.1186/1471-2105-8-210)
Supplement: Additional file 1 — Compendium. 07_ChebiraBJMSMK_compendium.zip. This file is a compressed archive that contains the code that generated the results in this paper, the pseudo-code for the weighting algorithms, Table 1 with detailed results and index files of the web site containing all of this material [17]. [file 1471-2105-8-210-S1.zip]

Archive with 388 entries (336 files):
- 07_ChebiraMSBJK_code/doc/
- 07_ChebiraMSBJK_code/doc/ReadmePublic.txt
- 07_ChebiraMSBJK_code/feedNN.m
- 07_ChebiraMSBJK_code/generic_class/
- 07_ChebiraMSBJK_code/generic_class/classifier/
- 07_ChebiraMSBJK_code/generic_class/classifier/evalACC.m
- 07_ChebiraMSBJK_code/generic_class/classifier/evalACC2.m
- 07_ChebiraMSBJK_code/generic_class/classifier/evalACCsave.m
- 07_ChebiraMSBJK_code/generic_class/classifier/evalcf.m
- 07_ChebiraMSBJK_code/generic_class/classifier/getWeights.m
- 07_ChebiraMSBJK_code/generic_class/classifier/makeY1.m
- 07_ChebiraMSBJK_code/generic_class/classifier/runALL2.m
- 07_ChebiraMSBJK_code/generic_class/classifier/runClass.m
- 07_ChebiraMSBJK_code/generic_class/classifier/runClassC.m
- 07_ChebiraMSBJK_code/generic_class/features/
- 07_ChebiraMSBJK_code/generic_class/features/getZern.m
- 07_ChebiraMSBJK_code/generic_class/features/morphological.m
- 07_ChebiraMSBJK_code/generic_class/features/runallzern.m
- 07_ChebiraMSBJK_code/generic_class/features/texture1.m
- 07_ChebiraMSBJK_code/generic_class/features/texture2.m
- 07_ChebiraMSBJK_code/generic_class/features/texture3.m
- 07_ChebiraMSBJK_code/generic_class/features/zernike.m
- 07_ChebiraMSBJK_code/generic_class/NN/
- 07_ChebiraMSBJK_code/generic_class/NN/evalNN.m
- 07_ChebiraMSBJK_code/generic_class/NN/runNN.m
- 07_ChebiraMSBJK_code/lib/
- 07_ChebiraMSBJK_code/lib/FeatureCode/
- 07_ChebiraMSBJK_code/lib/FeatureCode/Contents.m
- 07_ChebiraMSBJK_code/lib/FeatureCode/ml_addrow.m
- 07_ChebiraMSBJK_code/lib/FeatureCode/ml_featset.m
- 07_ChebiraMSBJK_code/lib/FeatureCode/ml_features.m
- 07_ChebiraMSBJK_code/lib/FeatureCode/ml_features1.m
- 07_ChebiraMSBJK_code/lib/FeatureCode/ml_features2.m
- 07_ChebiraMSBJK_code/lib/FeatureCode/ml_features3.m
- 07_ChebiraMSBJK_code/lib/FeatureCode/ml_find_branch_points.m
- 07_ChebiraMSBJK_code/lib/FeatureCode/ml_gaborfeat.m
- 07_ChebiraMSBJK_code/lib/FeatureCode/ml_getlinepts.m
- 07_ChebiraMSBJK_code/lib/FeatureCode/ml_hullfeatures.m
- 07_ChebiraMSBJK_code/lib/FeatureCode/ml_imgbgsub.m
- 07_ChebiraMSBJK_code/lib/FeatureCode/ml_imgcentmoments.m
- 07_ChebiraMSBJK_code/lib/FeatureCode/ml_imgcommonpixel.m
- 07_ChebiraMSBJK_code/lib/FeatureCode/ml_imgconvhull.m
- 07_ChebiraMSBJK_code/lib/FeatureCode/ml_imgedgefeatures.m
- 07_ChebiraMSBJK_code/lib/FeatureCode/ml_imgfeatures.m
- 07_ChebiraMSBJK_code/lib/FeatureCode/ml_imgmoments.m
- 07_ChebiraMSBJK_code/lib/FeatureCode/ml_imgscale.m
- 07_ChebiraMSBJK_code/lib/FeatureCode/ml_imgskelfeats.m
- 07_ChebiraMSBJK_code/lib/FeatureCode/ml_majorangle.m
- 07_ChebiraMSBJK_code/lib/FeatureCode/ml_mmthin_modify.m
- 07_ChebiraMSBJK_code/lib/FeatureCode/ml_moment2.m
- 07_ChebiraMSBJK_code/lib/FeatureCode/ml_moments_1.mexglx
- 07_ChebiraMSBJK_code/lib/FeatureCode/ml_normalize.m
- 07_ChebiraMSBJK_code/lib/FeatureCode/ml_objskelfeats.m
- 07_ChebiraMSBJK_code/lib/FeatureCode/ml_pad.m
- 07_ChebiraMSBJK_code/lib/FeatureCode/ml_preprocess.m
- 07_ChebiraMSBJK_code/lib/FeatureCode/ml_rcthreshold.m
- 07_ChebiraMSBJK_code/lib/FeatureCode/ml_rotate.m
- 07_ChebiraMSBJK_code/lib/FeatureCode/ml_scale.m
- 07_ChebiraMSBJK_code/lib/FeatureCode/ml_setimgptspixel.m
- 07_ChebiraMSBJK_code/lib/FeatureCode/ml_texture.m
- 07_ChebiraMSBJK_code/lib/FeatureCode/ml_texture.mexglx
- 07_ChebiraMSBJK_code/lib/FeatureCode/ml_threshcrop.m
- 07_ChebiraMSBJK_code/lib/FeatureCode/ml_threshold.m
- 07_ChebiraMSBJK_code/lib/FeatureCode/ml_translate.m
- 07_ChebiraMSBJK_code/lib/FeatureCode/ml_wavefeatures.m
- 07_ChebiraMSBJK_code/lib/FeatureCode/ml_wmoment.m
- 07_ChebiraMSBJK_code/lib/FeatureCode/ml_zernike.m
- 07_ChebiraMSBJK_code/lib/FeatureCode/new_read_image_data.m
- 07_ChebiraMSBJK_code/lib/lans/
- 07_ChebiraMSBJK_code/lib/lans/lans_centroid.m
- 07_ChebiraMSBJK_code/lib/lans/lans_clipimg.m
- 07_ChebiraMSBJK_code/lib/lans/lans_equalize.m
- 07_ChebiraMSBJK_code/lib/lans/lans_fac.m
- 07_ChebiraMSBJK_code/lib/lans/lans_gmoment.m
- 07_ChebiraMSBJK_code/lib/lans/lans_invariant.m
- 07_ChebiraMSBJK_code/lib/lans/lans_iseven.m
- 07_ChebiraMSBJK_code/lib/lans/lans_isint.m
- 07_ChebiraMSBJK_code/lib/lans/lans_paraget.m
- 07_ChebiraMSBJK_code/lib/lans/lans_zmoment.m
- 07_ChebiraMSBJK_code/lib/lans/lans_zmrecon.m
- 07_ChebiraMSBJK_code/lib/lans/lans_zpoly.m
- 07_ChebiraMSBJK_code/lib/lans/lans_zpossible.m
- 07_ChebiraMSBJK_code/lib/m2html/
- 07_ChebiraMSBJK_code/lib/m2html/@template/
- 07_ChebiraMSBJK_code/lib/m2html/@template/char.m
- 07_ChebiraMSBJK_code/lib/m2html/@template/display.m
- 07_ChebiraMSBJK_code/lib/m2html/@template/get.m
- 07_ChebiraMSBJK_code/lib/m2html/@template/parse.m
- 07_ChebiraMSBJK_code/lib/m2html/@template/private/
- 07_ChebiraMSBJK_code/lib/m2html/@template/private/finish.m
- 07_ChebiraMSBJK_code/lib/m2html/@template/private/loadtpl.m
- 07_ChebiraMSBJK_code/lib/m2html/@template/private/subst.m
- 07_ChebiraMSBJK_code/lib/m2html/@template/set.m
- 07_ChebiraMSBJK_code/lib/m2html/@template/template.m
- 07_ChebiraMSBJK_code/lib/m2html/GPL
- 07_ChebiraMSBJK_code/lib/m2html/INSTALL
- 07_ChebiraMSBJK_code/lib/m2html/LICENSE
- 07_ChebiraMSBJK_code/lib/m2html/m2html.m
- 07_ChebiraMSBJK_code/lib/m2html/mdot.m
- 07_ChebiraMSBJK_code/lib/m2html/private/
- 07_ChebiraMSBJK_code/lib/m2html/private/mexexts.m
- 07_ChebiraMSBJK_code/lib/m2html/private/mfileparse.m
- 07_ChebiraMSBJK_code/lib/m2html/private/openfile.m
- 07_ChebiraMSBJK_code/lib/m2html/private/searchindex.m
- 07_ChebiraMSBJK_code/lib/m2html/private/splitcode.m
- 07_ChebiraMSBJK_code/lib/m2html/private/strtok.m
- 07_ChebiraMSBJK_code/lib/m2html/README
- 07_ChebiraMSBJK_code/lib/m2html/templates/
- 07_ChebiraMSBJK_code/lib/m2html/templates/blue/
- 07_ChebiraMSBJK_code/lib/m2html/templates/blue/alpha.png
- 07_ChebiraMSBJK_code/lib/m2html/templates/blue/c.png
- 07_ChebiraMSBJK_code/lib/m2html/templates/blue/c++.png
- 07_ChebiraMSBJK_code/lib/m2html/templates/blue/demoicon.gif
- 07_ChebiraMSBJK_code/lib/m2html/templates/blue/down.png
- 07_ChebiraMSBJK_code/lib/m2html/templates/blue/fortran.png
- 07_ChebiraMSBJK_code/lib/m2html/templates/blue/graph.tpl
- 07_ChebiraMSBJK_code/lib/m2html/templates/blue/hp.png
- 07_ChebiraMSBJK_code/lib/m2html/templates/blue/left.png
- 07_ChebiraMSBJK_code/lib/m2html/templates/blue/linux.png
- 07_ChebiraMSBJK_code/lib/m2html/templates/blue/m2html.css
- 07_ChebiraMSBJK_code/lib/m2html/templates/blue/master.tpl
- 07_ChebiraMSBJK_code/lib/m2html/templates/blue/matlabicon.gif
- 07_ChebiraMSBJK_code/lib/m2html/templates/blue/mdir.tpl
- 07_ChebiraMSBJK_code/lib/m2html/templates/blue/mex.png
- 07_ChebiraMSBJK_code/lib/m2html/templates/blue/mfile.tpl
- 07_ChebiraMSBJK_code/lib/m2html/templates/blue/right.png
- 07_ChebiraMSBJK_code/lib/m2html/templates/blue/sgi.png
- 07_ChebiraMSBJK_code/lib/m2html/templates/blue/simulinkicon.gif
- 07_ChebiraMSBJK_code/lib/m2html/templates/blue/solaris.png
- 07_ChebiraMSBJK_code/lib/m2html/templates/blue/todo.tpl
- 07_ChebiraMSBJK_code/lib/m2html/templates/blue/up.png
- 07_ChebiraMSBJK_code/lib/m2html/templates/blue/windows.png
- 07_ChebiraMSBJK_code/lib/m2html/templates/frame/
- 07_ChebiraMSBJK_code/lib/m2html/templates/frame/alpha.png
- 07_ChebiraMSBJK_code/lib/m2html/templates/frame/c.png
- 07_ChebiraMSBJK_code/lib/m2html/templates/frame/c++.png
- 07_ChebiraMSBJK_code/lib/m2html/templates/frame/demoicon.gif
- 07_ChebiraMSBJK_code/lib/m2html/templates/frame/down.png
- 07_ChebiraMSBJK_code/lib/m2html/templates/frame/fortran.png
- 07_ChebiraMSBJK_code/lib/m2html/templates/frame/graph.tpl
- 07_ChebiraMSBJK_code/lib/m2html/templates/frame/hp.png
- 07_ChebiraMSBJK_code/lib/m2html/templates/frame/index.html
- 07_ChebiraMSBJK_code/lib/m2html/templates/frame/left.png
- 07_ChebiraMSBJK_code/lib/m2html/templates/frame/linux.png
- 07_ChebiraMSBJK_code/lib/m2html/templates/frame/m2html.css
- 07_ChebiraMSBJK_code/lib/m2html/templates/frame/master.tpl
- 07_ChebiraMSBJK_code/lib/m2html/templates/frame/matlabicon.gif
- 07_ChebiraMSBJK_code/lib/m2html/templates/frame/mdir.tpl
- 07_ChebiraMSBJK_code/lib/m2html/templates/frame/mex.png
- 07_ChebiraMSBJK_code/lib/m2html/templates/frame/mfile.tpl
- 07_ChebiraMSBJK_code/lib/m2html/templates/frame/right.png
- 07_ChebiraMSBJK_code/lib/m2html/templates/frame/sgi.png
- 07_ChebiraMSBJK_code/lib/m2html/templates/frame/simulinkicon.gif
- 07_ChebiraMSBJK_code/lib/m2html/templates/frame/solaris.png
- 07_ChebiraMSBJK_code/lib/m2html/templates/frame/todo.tpl
- 07_ChebiraMSBJK_code/lib/m2html/templates/frame/up.png
- 07_ChebiraMSBJK_code/lib/m2html/templates/frame/windows.png
- 07_ChebiraMSBJK_code/lib/utils/
- 07_ChebiraMSBJK_code/lib/utils/concatResults.m
- 07_ChebiraMSBJK_code/lib/utils/mail_notify.m
- 07_ChebiraMSBJK_code/lib/utils/recdir.m
- 07_ChebiraMSBJK_code/lib/utils/rotate_images.m
- 07_ChebiraMSBJK_code/lib/utils/shift_images.m
- 07_ChebiraMSBJK_code/modules/
- 07_ChebiraMSBJK_code/modules/dwt/
- 07_ChebiraMSBJK_code/modules/dwt/decomp.m
- 07_ChebiraMSBJK_code/modules/dwt/images/
- 07_ChebiraMSBJK_code/modules/dwt/jobs/
- 07_ChebiraMSBJK_code/modules/swt/
- 07_ChebiraMSBJK_code/modules/swt/decomp.m
- 07_ChebiraMSBJK_code/modules/swt/images/
- 07_ChebiraMSBJK_code/modules/swt/jobs/
- 07_ChebiraMSBJK_code/mrclass.m
- 07_ChebiraMSBJK_code/mrclassC10.m
- 07_ChebiraMSBJK_code/randomParam/
- 07_ChebiraMSBJK_code/randomParam/chart.txt
- 07_ChebiraMSBJK_code/randomParam/randomness1_tmz.mat
- 07_ChebiraMSBJK_code/randomParam/randomness10_tmz.mat
- 07_ChebiraMSBJK_code/randomParam/randomness2_tmz.mat
- 07_ChebiraMSBJK_code/randomParam/randomness3_tmz.mat
- 07_ChebiraMSBJK_code/randomParam/randomness4_tmz.mat
- 07_ChebiraMSBJK_code/randomParam/randomness5_tmz.mat
- 07_ChebiraMSBJK_code/randomParam/randomness6_tmz.mat
- 07_ChebiraMSBJK_code/randomParam/randomness7_tmz.mat
- 07_ChebiraMSBJK_code/randomParam/randomness8_tmz.mat
- 07_ChebiraMSBJK_code/randomParam/randomness9_tmz.mat
- 07_ChebiraMSBJK_code/randomParam/README
- 07_ChebiraMSBJK_code/software/
- index.html
- 07_ChebiraMSBJK_pseudoCode.pdf
- 07_ChebiraMSBJK_other_Table1.pdf
- index_files/filelist.xml
- index_files/header.html
- 07_ChebiraBJMSMK_compendium/07_ChebiraBJMSMK_code/
- 07_ChebiraBJMSMK_compendium/07_ChebiraBJMSMK_code/doc/
- 07_ChebiraBJMSMK_compendium/07_ChebiraBJMSMK_code/doc/ReadmePublic.txt
- 07_ChebiraBJMSMK_compendium/07_ChebiraBJMSMK_code/feedNN.m
- 07_ChebiraBJMSMK_compendium/07_ChebiraBJMSMK_code/generic_class/
- 07_ChebiraBJMSMK_compendium/07_ChebiraBJMSMK_code/generic_class/classifier/
- 07_ChebiraBJMSMK_compendium/07_ChebiraBJMSMK_code/generic_class/classifier/evalACC.m
- 07_ChebiraBJMSMK_compendium/07_ChebiraBJMSMK_code/generic_class/classifier/evalACC2.m
- 07_ChebiraBJMSMK_compendium/07_ChebiraBJMSMK_code/generic_class/classifier/evalACCsave.m
- 07_ChebiraBJMSMK_compendium/07_ChebiraBJMSMK_code/generic_class/classifier/evalcf.m
- 07_ChebiraBJMSMK_compendium/07_ChebiraBJMSMK_code/generic_class/classifier/getWeights.m
- 07_ChebiraBJMSMK_compendium/07_ChebiraBJMSMK_code/generic_class/classifier/makeY1.m
- 07_ChebiraBJMSMK_compendium/07_ChebiraBJMSMK_code/generic_class/classifier/runALL2.m
- 07_ChebiraBJMSMK_compendium/07_ChebiraBJMSMK_code/generic_class/classifier/runClass.m
- 07_ChebiraBJMSMK_compendium/07_ChebiraBJMSMK_code/generic_class/classifier/runClassC.m
- 07_ChebiraBJMSMK_compendium/07_ChebiraBJMSMK_code/generic_class/features/
- 07_ChebiraBJMSMK_compendium/07_ChebiraBJMSMK_code/generic_class/features/getZern.m
- 07_ChebiraBJMSMK_compendium/07_ChebiraBJMSMK_code/generic_class/features/morphological.m
- 07_ChebiraBJMSMK_compendium/07_ChebiraBJMSMK_code/generic_class/features/runallzern.m
- 07_ChebiraBJMSMK_compendium/07_ChebiraBJMSMK_code/generic_class/features/texture1.m
- 07_ChebiraBJMSMK_compendium/07_ChebiraBJMSMK_code/generic_class/features/texture2.m
- 07_ChebiraBJMSMK_compendium/07_ChebiraBJMSMK_code/generic_class/features/texture3.m
- 07_ChebiraBJMSMK_compendium/07_ChebiraBJMSMK_code/generic_class/features/zernike.m
- 07_ChebiraBJMSMK_compendium/07_ChebiraBJMSMK_code/generic_class/NN/
- 07_ChebiraBJMSMK_compendium/07_ChebiraBJMSMK_code/generic_class/NN/evalNN.m
- 07_ChebiraBJMSMK_compendium/07_ChebiraBJMSMK_code/generic_class/NN/runNN.m
- 07_ChebiraBJMSMK_compendium/07_ChebiraBJMSMK_code/lib/
- 07_ChebiraBJMSMK_compendium/07_ChebiraBJMSMK_code/lib/FeatureCode/
- 07_ChebiraBJMSMK_compendium/07_ChebiraBJMSMK_code/lib/FeatureCode/Contents.m
- 07_ChebiraBJMSMK_compendium/07_ChebiraBJMSMK_code/lib/FeatureCode/ml_addrow.m
- 07_ChebiraBJMSMK_compendium/07_ChebiraBJMSMK_code/lib/FeatureCode/ml_featset.m
- 07_ChebiraBJMSMK_compendium/07_ChebiraBJMSMK_code/lib/FeatureCode/ml_features.m
- 07_ChebiraBJMSMK_compendium/07_ChebiraBJMSMK_code/lib/FeatureCode/ml_features1.m
- 07_ChebiraBJMSMK_compendium/07_ChebiraBJMSMK_code/lib/FeatureCode/ml_features2.m
- 07_ChebiraBJMSMK_compendium/07_ChebiraBJMSMK_code/lib/FeatureCode/ml_features3.m
- 07_ChebiraBJMSMK_compendium/07_ChebiraBJMSMK_code/lib/FeatureCode/ml_find_branch_points.m
- 07_ChebiraBJMSMK_compendium/07_ChebiraBJMSMK_code/lib/FeatureCode/ml_gaborfeat.m
- 07_ChebiraBJMSMK_compendium/07_ChebiraBJMSMK_code/lib/FeatureCode/ml_getlinepts.m
- 07_ChebiraBJMSMK_compendium/07_ChebiraBJMSMK_code/lib/FeatureCode/ml_hullfeatures.m
- 07_ChebiraBJMSMK_compendium/07_ChebiraBJMSMK_code/lib/FeatureCode/ml_imgbgsub.m
- 07_ChebiraBJMSMK_compendium/07_ChebiraBJMSMK_code/lib/FeatureCode/ml_imgcentmoments.m
- 07_ChebiraBJMSMK_compendium/07_ChebiraBJMSMK_code/lib/FeatureCode/ml_imgcommonpixel.m
- 07_ChebiraBJMSMK_compendium/07_ChebiraBJMSMK_code/lib/FeatureCode/ml_imgconvhull.m
- 07_ChebiraBJMSMK_compendium/07_ChebiraBJMSMK_code/lib/FeatureCode/ml_imgedgefeatures.m
- 07_ChebiraBJMSMK_compendium/07_ChebiraBJMSMK_code/lib/FeatureCode/ml_imgfeatures.m
- 07_ChebiraBJMSMK_compendium/07_ChebiraBJMSMK_code/lib/FeatureCode/ml_imgmoments.m
- 07_ChebiraBJMSMK_compendium/07_ChebiraBJMSMK_code/lib/FeatureCode/ml_imgscale.m
- 07_ChebiraBJMSMK_compendium/07_ChebiraBJMSMK_code/lib/FeatureCode/ml_imgskelfeats.m
- 07_ChebiraBJMSMK_compendium/07_ChebiraBJMSMK_code/lib/FeatureCode/ml_majorangle.m
- 07_ChebiraBJMSMK_compendium/07_ChebiraBJMSMK_code/lib/FeatureCode/ml_mmthin_modify.m
- 07_ChebiraBJMSMK_compendium/07_ChebiraBJMSMK_code/lib/FeatureCode/ml_moment2.m
- 07_ChebiraBJMSMK_compendium/07_ChebiraBJMSMK_code/lib/FeatureCode/ml_moments_1.mexglx
- 07_ChebiraBJMSMK_compendium/07_ChebiraBJMSMK_code/lib/FeatureCode/ml_normalize.m
- 07_ChebiraBJMSMK_compendium/07_ChebiraBJMSMK_code/lib/FeatureCode/ml_objskelfeats.m
- 07_ChebiraBJMSMK_compendium/07_ChebiraBJMSMK_code/lib/FeatureCode/ml_pad.m
- 07_ChebiraBJMSMK_compendium/07_ChebiraBJMSMK_code/lib/FeatureCode/ml_preprocess.m
- 07_ChebiraBJMSMK_compendium/07_ChebiraBJMSMK_code/lib/FeatureCode/ml_rcthreshold.m
- 07_ChebiraBJMSMK_compendium/07_ChebiraBJMSMK_code/lib/FeatureCode/ml_rotate.m
- 07_ChebiraBJMSMK_compendium/07_ChebiraBJMSMK_code/lib/FeatureCode/ml_scale.m
- 07_ChebiraBJMSMK_compendium/07_ChebiraBJMSMK_code/lib/FeatureCode/ml_setimgptspixel.m
- 07_ChebiraBJMSMK_compendium/07_ChebiraBJMSMK_code/lib/FeatureCode/ml_texture.m
- 07_ChebiraBJMSMK_compendium/07_ChebiraBJMSMK_code/lib/FeatureCode/ml_texture.mexglx
- 07_ChebiraBJMSMK_compendium/07_ChebiraBJMSMK_code/lib/FeatureCode/ml_threshcrop.m
- 07_ChebiraBJMSMK_compendium/07_ChebiraBJMSMK_code/lib/FeatureCode/ml_threshold.m
- 07_ChebiraBJMSMK_compendium/07_ChebiraBJMSMK_code/lib/FeatureCode/ml_translate.m
- 07_ChebiraBJMSMK_compendium/07_ChebiraBJMSMK_code/lib/FeatureCode/ml_wavefeatures.m
- 07_ChebiraBJMSMK_compendium/07_ChebiraBJMSMK_code/lib/FeatureCode/ml_wmoment.m
- 07_ChebiraBJMSMK_compendium/07_ChebiraBJMSMK_code/lib/FeatureCode/ml_zernike.m
- 07_ChebiraBJMSMK_compendium/07_ChebiraBJMSMK_code/lib/FeatureCode/new_read_image_data.m
- 07_ChebiraBJMSMK_compendium/07_ChebiraBJMSMK_code/lib/lans/
- 07_ChebiraBJMSMK_compendium/07_ChebiraBJMSMK_code/lib/lans/lans_centroid.m
- 07_ChebiraBJMSMK_compendium/07_ChebiraBJMSMK_code/lib/lans/lans_clipimg.m
- 07_ChebiraBJMSMK_compendium/07_ChebiraBJMSMK_code/lib/lans/lans_equalize.m
- 07_ChebiraBJMSMK_compendium/07_ChebiraBJMSMK_code/lib/lans/lans_fac.m
- 07_ChebiraBJMSMK_compendium/07_ChebiraBJMSMK_code/lib/lans/lans_gmoment.m
- 07_ChebiraBJMSMK_compendium/07_ChebiraBJMSMK_code/lib/lans/lans_invariant.m
- 07_ChebiraBJMSMK_compendium/07_ChebiraBJMSMK_code/lib/lans/lans_iseven.m
- 07_ChebiraBJMSMK_compendium/07_ChebiraBJMSMK_code/lib/lans/lans_isint.m
- 07_ChebiraBJMSMK_compendium/07_ChebiraBJMSMK_code/lib/lans/lans_paraget.m
- 07_ChebiraBJMSMK_compendium/07_ChebiraBJMSMK_code/lib/lans/lans_zmoment.m
- 07_ChebiraBJMSMK_compendium/07_ChebiraBJMSMK_code/lib/lans/lans_zmrecon.m
- 07_ChebiraBJMSMK_compendium/07_ChebiraBJMSMK_code/lib/lans/lans_zpoly.m
- 07_ChebiraBJMSMK_compendium/07_ChebiraBJMSMK_code/lib/lans/lans_zpossible.m
- 07_ChebiraBJMSMK_compendium/07_ChebiraBJMSMK_code/lib/m2html/
- 07_ChebiraBJMSMK_compendium/07_ChebiraBJMSMK_code/lib/m2html/@template/
- 07_ChebiraBJMSMK_compendium/07_ChebiraBJMSMK_code/lib/m2html/@template/char.m
- 07_ChebiraBJMSMK_compendium/07_ChebiraBJMSMK_code/lib/m2html/@template/display.m
- 07_ChebiraBJMSMK_compendium/07_ChebiraBJMSMK_code/lib/m2html/@template/get.m
- 07_ChebiraBJMSMK_compendium/07_ChebiraBJMSMK_code/lib/m2html/@template/parse.m
- 07_ChebiraBJMSMK_compendium/07_ChebiraBJMSMK_code/lib/m2html/@template/private/
- 07_ChebiraBJMSMK_compendium/07_ChebiraBJMSMK_code/lib/m2html/@template/private/finish.m
- 07_ChebiraBJMSMK_compendium/07_ChebiraBJMSMK_code/lib/m2html/@template/private/loadtpl.m
- 07_ChebiraBJMSMK_compendium/07_ChebiraBJMSMK_code/lib/m2html/@template/private/subst.m
- 07_ChebiraBJMSMK_compendium/07_ChebiraBJMSMK_code/lib/m2html/@template/set.m
- 07_ChebiraBJMSMK_compendium/07_ChebiraBJMSMK_code/lib/m2html/@template/template.m
- 07_ChebiraBJMSMK_compendium/07_ChebiraBJMSMK_code/lib/m2html/GPL
- 07_ChebiraBJMSMK_compendium/07_ChebiraBJMSMK_code/lib/m2html/INSTALL
- 07_ChebiraBJMSMK_compendium/07_ChebiraBJMSMK_code/lib/m2html/LICENSE
- 07_ChebiraBJMSMK_compendium/07_ChebiraBJMSMK_code/lib/m2html/m2html.m
- 07_ChebiraBJMSMK_compendium/07_ChebiraBJMSMK_code/lib/m2html/mdot.m
- 07_ChebiraBJMSMK_compendium/07_ChebiraBJMSMK_code/lib/m2html/private/
- 07_ChebiraBJMSMK_compendium/07_ChebiraBJMSMK_code/lib/m2html/private/mexexts.m
- 07_ChebiraBJMSMK_compendium/07_ChebiraBJMSMK_code/lib/m2html/private/mfileparse.m
- 07_ChebiraBJMSMK_compendium/07_ChebiraBJMSMK_code/lib/m2html/private/openfile.m
- 07_ChebiraBJMSMK_compendium/07_ChebiraBJMSMK_code/lib/m2html/private/searchindex.m
- 07_ChebiraBJMSMK_compendium/07_ChebiraBJMSMK_code/lib/m2html/private/splitcode.m
- 07_ChebiraBJMSMK_compendium/07_ChebiraBJMSMK_code/lib/m2html/private/strtok.m
[truncated: 88 more entries]
