# Supplementary material for: A multiresolution approach to automated classification of protein subcellular location images
Source: BMC Bioinformatics. 2007 Jun 19;8:210. doi: 10.1186/1471-2105-8-210 (PMC1933440; doi:10.1186/1471-2105-8-210)
Supplement: Additional file 1 — Compendium. 07_ChebiraBJMSMK_compendium.zip. This file is a compressed archive that contains the code that generated the results in this paper, the pseudo-code for the weighting algorithms, Table 1 with detailed results and index files of the web site containing all of this material [17]. [file 1471-2105-8-210-S1.zip › 07_ChebiraMSBJK_code/doc/ReadmePublic.txt]

README file for multiresolution classifier

September, 1st, 2006
-----------------------------------------------------------------
1- MAP

2- GETTING STARTED

3- USING DIFFERENT TRAINING/TESTING DATA

4- WRITING/ADDING A DECOMPOSITION MODULE

5- WRITING/ADDING A NEW FEATURE TYPE

-----------------------------------------------------------------


1- MAP

software/                   The root folder

    /generic_class/         All the classification code from feature extraction to weights computation
              /features/        Code to compute the features (see "HOW TO ADD FEATURES")
              /NN/          Code to train the Neural nets, and to compute the decision vectors
              /classifier/      Different weighting procedures (misleading name)
              /doc/         Documentation
              /install/         Obsolete

    /lib/                   All the libraries and utilities
        /featureCode/       Code for textures and morphological
        /utils/             Some utilities: recursive dir, send emails, shift images, rotate images, aggregate results...
        /m2html/            Generates the HTML listing of the code

    /modules/               Contains different multiresolution (MR) blocks (see "HOW TO ADD MULTIRESOLUTION BLOCKS")
        /dwt/               FULL-TREE discrete wavelet transform
        /swt/               FULL-TREE (non-subsampled) stationary wavelet transform

    /randomParam            Random parameters and "shufflings" used for the BMC
                            bioinformatics paper.

    mrclass.m               Wrapper function with open-form weighting algorithm
    mrclassC10.m            Wrapper function with closed-form weighting algorithm and 10-fold cross-validation

2- GETTING STARTED

        * Main function: mrclass() or mrclassC10()
          Edit those functions to set "NOTIFICATION" to your email address.

-----------------------------------------EXAMPLES---------------------------------------------
    Running the code from the start, using DWT on a dataset called ds2 with texture3 and morphological features:

        mrclass(1,'dwt','ds2',{'texture3','morphological'},'shuffle')

    Parameters of mrclass:
        function mrclass(stage, type, imagesFolder, FEATURES, shuf_file, jobfolder)
        %INPUT
        %stage:
        %       1->start with the decomposition.
        %
        %       2->start with the feature extraction.
        %
        %       3-> start with building (and training)the neural network.
        %           Pseudo-randomness is introduced at this stage (it can be controlled using shuf_file and
        %           setting the pseudo-random generator to a pre-defined state)
        %
        %       4->start with weighting procedure
        %
        %
        %type: name of the MR decomposition used. To get all the possible names execute 'ls modules/' in a terminal
        %
        %imagesFolder: useful only if stage<3. Looks into the modules/<type>/images folder for a dataset
        %
        %FEATURES: a cell of strings that indicate which features to use. e.g.: {'texture1'} or {'texture3','morphological'} ..etc
        %
        %shuf_file: the name of the file to read both the shuffling and random state from. To create a new
        %           random file set shuf_file to 'shuffle' or to get the natural order use 'noshuf'.
        %
        %jobfolder: when resuming a job, jobfolder is a path indicating where to take the data (that was previously computed) from.
        %
        %
        %OUTPUT
        % Results are stored in in <job_folder>/RESULTS_<FEATURES>.mat along with the weights, confusion matrices. Other data is stored in
        % the folder mrTMZ/


    Note: no need to specify a 'jobfolder' when you start from stage 1 or 2. jobfolder is required when starting from stages 3 or 4.

    Assume that the output folder to be modules/dwt/jobs/ds2_1_01-Sep-2006
    To re-train the neural networks with the same random states and orderings as one of the ones used for
    the BMC bioinformatics paper (using only texture3):


        mrclass(3,'dwt','ds2',{'texture3'},'randomParam/randomnessX_tmz.mat','ds2_1_01-Sep-2006')

    where X =1, 2, ..., 10.

    Note: Saving the random files (and reusing them) ensures that by launching the same command several times, we obtain the exact same result.

    To redo the weighting without the second level (without subbands 6 to 21) and with the original random configuration:

        mrclass(4,'dwt','ds2',{'[1:5,22:26]'},'modules/dwt/jobs/ds2_1_01-Sep-2006/randomnessX_tmz.mat','ds2_1_01-Sep-2006')
        Explanation: From stage 4 in addition to {'texture1',...,'zernike'} declaration type, the following declaration is authorized:
            {'[range]'}.


ALL OF THE ABOVE IS ALSO VALID WITH mrclassC10()
----------------------------------------------------------------------------------------------


3- USING DIFFERENT TRAINING/TESTING DATA


Assume you want to use the features from modules/dwt/images/ds2 as
the training data for the neural networks and
/dwt/images/ds2_shifted as the testing data (see lib/utils for
shifting rotations routines) [this way, we test the sensitivity of
the system to shifts].

Then, follow these steps:

1/ Launch two separate simulations in order to get the features
file(s) for each of those datasets (the training one and the testing
one).

2/ Create a new folder in modules/dwt/jobs/, for e.g. name it
ds2_shiftingtest. Copy your testing feature file(s) to this folder
and rename it: featurename_test.mat .

3/ Copy your training feature file(s) to the same folder
ds2_shiftingtest

4/ Copy one of the hidden ".originalFeatureSet.mat" files (either
from the original testing or training folder).

5/ Now you should be able to run (assuming only texture3 and no
shuffling)

mrclass(3,'dwt','ds2',{'texture3'},'noshuffling','ds2_shiftingtest')

the output of the simulation should tell you it has found the
testing file(s). If not, something went wrong.


4- WRITING A DECOMPOSITION MODULE

Look either at dwt or swt folders for a template. You should create
a folder mydecomp and write a function decomp.m (in mydecomp) that
takes 2 input arguments. If it is not possible, stage 1 will have to
be launched manually.

Currently, the output must be the number of subbands but this can be
easily modified. The name of the decomposition folder is typically
the name of your decomposition. In mydecomp, create a folder
"images" and populate it with your dataset. Create also a folder
"jobs".

You can create a "lib" folder in your decomposition folder to store
the required third party packages. The subbands must be written out
as TIFF images in folder nested in the original dataset folder.


5- WRITING A NEW FEATURE TYPE

Look at generic_class/features for templates. Store your libraries
in software/lib. The name of the m-file is typically the name of the
feature type. The input/output format must be standard.
