# Supplementary material for: A multiresolution approach to automated classification of protein subcellular location images
Source: BMC Bioinformatics. 2007 Jun 19;8:210. doi: 10.1186/1471-2105-8-210 (PMC1933440; doi:10.1186/1471-2105-8-210)
Supplement: Additional file 1 — Compendium. 07_ChebiraBJMSMK_compendium.zip. This file is a compressed archive that contains the code that generated the results in this paper, the pseudo-code for the weighting algorithms, Table 1 with detailed results and index files of the web site containing all of this material [17]. [file 1471-2105-8-210-S1.zip › 07_ChebiraMSBJK_code/generic_class/classifier/evalACC.m]

function ACC=evalACC(DATA,numOfClass,labels,W,conf)

sumofdata=zeros(numOfClass,size(DATA,2));
confmat=zeros(numOfClass,size(DATA,2));
if (conf>0)
    for i=1:size(DATA,2)
        confmat(labels(i),i)=conf;
    end
end

for i=1:length(W)
    temp= W(i)*DATA( (i-1)*numOfClass+1 : i*numOfClass,:);
    sumofdata=temp+sumofdata;
end

sumofdata=sumofdata-confmat;

[y,index]=max(sumofdata);
ACC=length(find((index-labels)==0))/size(DATA,2);

    
