# Supplementary material for: A multiresolution approach to automated classification of protein subcellular location images
Source: BMC Bioinformatics. 2007 Jun 19;8:210. doi: 10.1186/1471-2105-8-210 (PMC1933440; doi:10.1186/1471-2105-8-210)
Supplement: Additional file 1 — Compendium. 07_ChebiraBJMSMK_compendium.zip. This file is a compressed archive that contains the code that generated the results in this paper, the pseudo-code for the weighting algorithms, Table 1 with detailed results and index files of the web site containing all of this material [17]. [file 1471-2105-8-210-S1.zip › 07_ChebiraMSBJK_code/generic_class/classifier/makeY1.m]

function [DATA,labelA,numofClasses]=makeY1(dir,tosub,normalize);
%
%MAKEY1: reorganize the ouput of the NN
%
%No documentation
%
X=[];
for i=tosub
    load([dir,'/subband',num2str(i),'.mat']);
    %------------------------------------normalisation--------------------------
    if(normalize==1)
        for k=1:length(labelA)
        	mx=max(Y(:,k));
        	mi=min(Y(:,k));
        	ra=mx-mi;
        	for j=1:10
        	    Y(j,k)=(Y(j,k)-mi)/ra+.05;
        	end
        	Y(:,k)=Y(:,k)/sum(Y(:,k));
    	end
    end
    %---------------------------------------------------------------------------
    X=[X' Y']';
end
t=size(Y);
numofClasses=t(1);
DATA=X;% DATA: <[(#subbands x #featureSet)x10] x #image>double
