# Supplementary material for: A multiresolution approach to automated classification of protein subcellular location images
Source: BMC Bioinformatics. 2007 Jun 19;8:210. doi: 10.1186/1471-2105-8-210 (PMC1933440; doi:10.1186/1471-2105-8-210)
Supplement: Additional file 1 — Compendium. 07_ChebiraBJMSMK_compendium.zip. This file is a compressed archive that contains the code that generated the results in this paper, the pseudo-code for the weighting algorithms, Table 1 with detailed results and index files of the web site containing all of this material [17]. [file 1471-2105-8-210-S1.zip › 07_ChebiraMSBJK_code/lib/FeatureCode/ml_features2.m]

function [feat_names, feat_vals, feat_slf] = ...
    ml_features2(procimage, dnaimage, imagemask, featsets, scale, radius, ...
		nonobjimg, har_intbins, har_pixsize)

% [FEAT_NAMES, FEAT_VALS, FEAT_SLF] = ML_FEATURES( PROCIMAGE, DNAIMAGE,
% IMAGEMASK, FEATSETS, SCALE, RADIUS, NONOBJIMG, HAR_INTBINS, HAR_PIXSIZE)
%
% Calculates features for preprocessed image PROCIMAGE.
% SCALE is mircometers per pixel. If scale is given as 0 or [],
% it defaults to 0.23um/pixel. 
% RADIUS is cell radius in micrometers. If it is given as 0 or [],
% then it defaults to 34.5um (the radius used in Michael's thesis work). 
% Omitting the SCALE and RADIUS arguments will have the same effect as
% entering them as 0 or [].
% FEATSETS identifies the sets of features to be calculated. There
% is a three letter code for each feature set and they are calculated 
% in the order specified. e.g. {'img','zer','wav'} means calculate Image
% features, then Zernike features, and then Wavelet features.
% img - image features (8 or 14 features).
%       If DNAIMAGE is given, then DNA features are included.
% hul - hull features (3 features)
% edg - edge features (5 features)
% mor - morphological set (includes img, hul, edg, in this order).
%       If DNAIMAGE is given, then DNA features are included in the 
%       'img' set.
% zer - zernike features (49 features)
% har - haralick texture features (13 features)
% wav - wavelet features (30 features)
% skl - skeleton features (5 features)
% nof - non-object fluorescence feature(s) (currently 1 feature)
%
% PROCIMAGE must already have been preprocessing in whatever way
% desired. This function uses PROCIMAGE as is to calculate
% features.
% NONOBJIMG is the "Non-object image" i.e. the fluorescence left
% over after thresholding the background subtracted image. Supply
% this image if you want features calculated on non-object fluor-
% escence (and remember to specify 'nof' in the feature set list).
% HAR_INTBINS specifies the number of intensity bins to use for
% Haralick texture features. If omitted or specified as [] then
% the default value of 32 will be used.
% HAR_PIXSIZE specifies the pixel size (in micrometers) to use 
% for Haralick texture features. If omitted or given as [], then
% the default value of 1.15 will be used

% derived from mb_imgfeatures.pl by Michael Boland and
% jg_features.m by Jim Gajnak
% many bugs fixed and sections rewritten - R.F. Murphy - September-December 1999
% this version December 3, 1999
%
% image must be an image of type double (NOT scaled to 0-1)
% if desired, image should have background subtracted BEFORE calling this routine
%
% March-April, 2000 - Extended by Meel Velliste, based on rm_features
% Added input parameters for scale (micrometers per pixel)
% and cell radius (micrometers).
% Features are now scaled according to the provided scale value.
% Also changed argument 'adh' to 'mor' to reflect 'morphological features'
% instead of 'ad hoc' features. Hmm... I can't believe Michael
% actually called them 'ad hoc' features in his thesis. Seems kind
% of informal.
%
% Standardized Jul 20, 2000 by Meel Velliste. Now all preprocessing 
% has to be done before calling this function - providing maximum
% modularity. Also, changed the way that feature sets are selected, 
% and added calculation of DNA features and Wavelet features.
%
% Added SLF names March 26, 2001 by R.F. Murphy.
%
% Reordered outputs April 20th, 2001 by E. J. S. Roques
%
% MV 1/16/2002:
%      1) Changed the code to allow 'radius' and 'scale' to be specified
%         as [] (in addition to 0) to get the default value of
%         these arguments
% MV 1/17/2002:
%      1) Replaced mb_imgfeatures with ml_imgfeatures which is the
%         optimized version by Greg Porreca. Also changed the
%         haralick code to use the resampling developed by Greg.
%
%      2) Added skeleton features and non-object fluorescence
%      feature 
% MV 6/2/2002:
%      1) Changed default number of haralick intensity bins to 256
%      2) Added SLF feature names
% EJSR 3/2003
%      ml_ified

DEFAULT_INTENSITY_BINS = 256;
DEFAULT_HAR_PIXEL_SIZE = 1.15;

% Check arguments & use defaults where necessary
if( nargin < 9 | isempty(har_intbins))
    har_intbins = DEFAULT_INTENSITY_BINS;
end
if( nargin < 8 | isempty(har_pixsize))
    har_pixsize = DEFAULT_HAR_PIXEL_SIZE;
end
if( nargin < 7)
    nonobjimg=[];
end
if( nargin < 6 | isempty(radius))
	radius = 0;
end
if( nargin < 5 | isempty(scale))
	scale = 0;
end
if( nargin < 4)
	error('This function takes at least 4 arguments');
end

if( isempty(procimage))
	error('You must supply a non-zero image array');
end

if( isempty(featsets))
        error('You must choose some feature sets to calculate');
end

% Make sure image is in 'double' format
procimage = double(procimage);

if (max(max(procimage))==0)
  error('Image has no non-zero pixels in it');
else
  
  % init output variables
  feat_slf = [];
  feat_names = [];
  feat_vals = [];
  
  % Calculate the scale factor
  default_scale = 0.23; %%% 0.23um/pixel
  if( scale == 0)
        scale = default_scale;
	scale_factor = 1;
  else
	scale_factor = scale / default_scale;
  end;

for i = 1 : length( featsets)
switch featsets{i}
 case 'har' % Texture (haralick) features
          % To calculate these features the image is first resized
          % to certain pixel size (1.15 um/pixel be default) and
	  % the intensities rebinned (by default to 32 levels)
	  har_rescale_factor = scale / har_pixsize;
	  resized_img = imresize(procimage, har_rescale_factor, 'bilinear');
	  intens_binned_img = uint8(ml_imgscale(resized_img)*har_intbins);
	  tvalues = ml_texture( intens_binned_img);
	  tnames = {'angular_second_moment' 'contrast' 'correlation' ...
		    'sum_of_squares' 'inverse_diff_moment' 'sum_avg' 'sum_var' 'sum_entropy' 'entropy' 'diff_var' 'diff_entropy' 'info_measure_corr_1' 'info_measure_corr_2'};
	  tslf = {};
	  for t_no = 1:13
	      tslf{t_no}=['SLF3.' num2str(t_no+65)];
	  end

          feat_slf = [feat_slf tslf];
	  feat_names = [feat_names tnames];
	  %feat_vals = [feat_vals tvalues(1:13,5)'];%this compute T1 texture set
	  feat_vals = [feat_vals tvalues(1:13,5)' feat_vals tvalues(1:13,6)'];%this compute T2 texture set
	  %feat_vals = [feat_vals (tvalues(1:13,1)'+tvalues(1:13,3)')./2 (tvalues(1:13,2)'+tvalues(1:13,4)')./2];%this compute T3 texture set

 case 'zer' % Zernike moment features
	% if no radius was given use default
	if( radius == 0)
	        % The default is the radius used in MVB's thesis work
		radius = 34.5; %%% (34.5um = 150 pixels)
	end
	% Convert radius from micrometers to pixels
	radius = radius / scale;

	% ml_zernike(<image>, <degree>, <radius>);
	% <image> the image you want the features from
	% <degree> Degree through which the Zernike moments are calculated (????)
	% <radius> Zernike moments are calculated using a unit circle...this defines
	%    the number of pixels to call a unit circle...
	[znames, zvalues] = ml_zernike(procimage, 12, radius);
	
	zslf = {};
	for z_no = 1:49
	    zslf{z_no}=['SLF3.' num2str(z_no+16)];
	end
        feat_slf = [feat_slf zslf];
	feat_names = [feat_names znames];
	feat_vals = [feat_vals abs(zvalues)];

 case 'mor' % Morphological set
	% ml_imgfeatures(<image>, <dnaproc>)
	% ml_hullfeatures(<image>, <imagehull>)
	% ml_imgedgefeatures(<image>)
	% <image> the image you want features from
	% <dnaproc> corresponding DNA image -- not appicable, hence, the forced []
	% <imagehull> the image of the convex hull of the imagemask
	
	% Find convex hull (this is for hull features only)
	imagehull = ml_imgconvhull(imagemask);
	
	[imagenames, imagevalues, imageslf] = ml_imgfeatures(procimage, dnaimage);
	[hullnames, hullvalues, hullslf] = ml_hullfeatures(procimage, imagehull);
	[edgenames, edgevalues, edgeslf] = ml_imgedgefeatures(procimage);

	% Do the rescaling of features that are affected by image
        % scale
	if( scale_factor ~= 1)
	  %%%%%%%%%%%%%%%%You must also scale some DNA features
	  index = find( strcmp( imagenames, cellstr('object_size:average')));
	  imagevalues(index) = imagevalues(index) * scale_factor^2;
	  index = find( strcmp( imagenames, cellstr('object_size:variance')));
	  imagevalues(index) = imagevalues(index) * scale_factor^4;
	  index = find( strcmp( imagenames, cellstr('object_distance:average')));
	  imagevalues(index) = imagevalues(index) * scale_factor;
	  index = find( strcmp( imagenames, cellstr('object_distance:variance')));
	  imagevalues(index) = imagevalues(index) * scale_factor^2;
	end

        feat_slf = [feat_slf imageslf hullslf edgeslf];
	feat_names = [feat_names imagenames hullnames edgenames];
	feat_vals = [feat_vals imagevalues hullvalues edgevalues];
 case 'img'
	[imagenames, imagevalues, imageslf] = ml_imgfeatures(procimage, dnaimage);
	% Do the rescaling of features that are affected by image
        % scale
	if( scale_factor ~= 1)
	  %%%%%%%%%%%%%%%%You must also scale some DNA features
	  index = find( strcmp( imagenames, cellstr('object_size:average')));
	  imagevalues(index) = imagevalues(index) * scale_factor^2;
	  index = find( strcmp( imagenames, cellstr('object_size:variance')));
	  imagevalues(index) = imagevalues(index) * scale_factor^4;
	  index = find( strcmp( imagenames, cellstr('object_distance:average')));
	  imagevalues(index) = imagevalues(index) * scale_factor;
	  index = find( strcmp( imagenames, cellstr('object_distance:variance')));
	  imagevalues(index) = imagevalues(index) * scale_factor^2;
	end

        feat_slf = [feat_slf imageslf];
	feat_names = [feat_names imagenames];
	feat_vals = [feat_vals imagevalues];
 case 'hul'
        % Find the convex hull
	imagehull = ml_imgconvhull(imagemask);
	% Calc features
	[hullnames, hullvalues, hullslf] = ml_hullfeatures(procimage, imagehull);
        feat_slf = [feat_slf hullslf];
	feat_names = [feat_names hullnames];
	feat_vals = [feat_vals hullvalues];
 case 'alpha'
        size(imagemask)
        size(procimage)
        filename = ['/imaging/khuang/alphafeats/' imagename '.alpha']
        f = fopen(filename, 'w');
        [xi, yi] = find(imagemask);
        lenx = size(xi, 1)

        zdist = [0:15]
        for dp = 1:length(zdist)
                for p=1:lenx
                        fprintf(f, '%i %i %s\n',xi(p),yi(p),num2str(zdist(dp)));
                end
        end

        fclose(f);

        unix(['/imaging/velliste/alpha/alpha-4.1/bin/delcx ' filename ' > /imaging/khuang/alphafeats/delcx.out']);
        unix(['/imaging/velliste/alpha/alpha-4.1/bin/mkalf ' filename ' > /imaging/khuang/alphafeats/mkalf.out']);

        fprintf(1, 'coordinates written.\n');

        which mv_alpha
        [alphas, sigs, signames] = mv_alpha(filename);
        which mv_alphafeats
        [alfafeats, alfafeat_names] = mv_alphafeats( alphas, sigs, signames);

        feat_vals = [feat_vals alfafeats];
        feat_names = [feat_names alfafeat_names];
        [status, output] = unix(['rm -f ' filename]);
        if( status ~= 0),status,output,error('Error in shell command'),end
        [status, output] = unix(['rm -f ' filename '.dt']);
        if( status ~= 0),status,output,error('Error in shell command'),end
        [status, output] = unix(['rm -f ' filename '.info']);
        if( status ~= 0),status,output,error('Error in shell command'),end
        [status, output] = unix(['rm -f ' filename '.alf']);
        if( status ~= 0),status,output,error('Error in shell command'),end

        feat_slf = [feat_slf 1:220];

 case 'edg'

	[edgenames, edgevalues, edgeslf] = ml_imgedgefeatures(procimage);
        feat_slf = [feat_slf edgeslf];
	feat_names = [feat_names edgenames];
	feat_vals = [feat_vals edgevalues];
 case 'wav'
        % Rotational normalization
        normimage = ml_normalize( procimage);
	% Find wavelet features
	wavevals = ml_wavefeatures( normimage);
        wavenames = {'W_h1' 'W_v1' 'W_d1' ...
		     'W_h2' 'W_v2' 'W_d2' ...
		     'W_h3' 'W_v3' 'W_d3' ...
		     'W_h4' 'W_v4' 'W_d4' ...
		     'W_h5' 'W_v5' 'W_d5' ...
		     'W_h6' 'W_v6' 'W_d6' ...
		     'W_h7' 'W_v7' 'W_d7' ...
		     'W_h8' 'W_v8' 'W_d8' ...
		     'W_h9' 'W_v9' 'W_d9' ...
		     'W_h10' 'W_v10' 'W_d10' ...
		    };
        feat_slf = [feat_slf wavenames];
        feat_names = [feat_names wavenames];
	feat_vals = [feat_vals wavevals];
 case 'skl' % Skeleton features
        [skelnames, skelvals, skelslf] = ml_imgskelfeats( procimage);
        feat_slf = [feat_slf skelslf];
        feat_names = [feat_names skelnames];
	feat_vals = [feat_vals skelvals];

 case 'gab' % Gabor wavelet features

	for i=1:60
            gabor_names(i) = {['gabor' num2str(i)]};
        end

        %filename = ['/tmp/' imagename '.tmp'];
        %featfilename = [filename '.feat'];
        normimage = ml_normalize( procimage);
	    tmpdir=tempdir;
        gabor_feat=ml_gaborfeat(uint8(mat2gray(normimage)*255),tmpdir(1:end-1));
        
        %keyboard;
        %fp = fopen(filename, 'w');
        %keyboard;
        %fwrite(fp, procimage, 'uchar');
        %fclose(fp);
        %[imhight, imwidth] = size(procimage);

        %unix(['nice -10 /imaging/khuang/download/Gabor/GaborFeat ' filename ' ' ...
         %     num2str(imhight) ' ' num2str(imwidth) ' ' featfilename]);

        %fp = fopen(featfilename, 'r');
        %gabor_feat = fread(fp, 60, 'float32');
        feat_vals = [feat_vals gabor_feat];
        %fclose(fp);

        %keyboard;
        %unix(['rm ' filename]);
        %unix(['rm ' featfilename]);

        feat_names = [feat_names gabor_names(1:60)];
        feat_slf = [feat_slf gabor_names];
        %keyboard;

 case 'nof' % Non-object fluorescence feature(s)
        if( isempty(nonobjimg))
	    error(['Need NONOBJIMG, the image representing non-object' ...
		   ' fluorescence']);
	else
	    obj_fluor = sum(procimage(:));
	    nonobj_fluor = sum(nonobjimg(:));
	    nonobj_feat = nonobj_fluor / (obj_fluor + nonobj_fluor);
	    feat_slf = [feat_slf cellstr('SLF7.79')];
	    feat_names = [feat_names cellstr('fract_nonobj_fluor')];
	    feat_vals = [feat_vals nonobj_feat];
	end
 otherwise
        error('Unrecognized feature set identifier in FEATSETS');
end
end

end
