# Supplementary material for: A multiresolution approach to automated classification of protein subcellular location images
Source: BMC Bioinformatics. 2007 Jun 19;8:210. doi: 10.1186/1471-2105-8-210 (PMC1933440; doi:10.1186/1471-2105-8-210)
Supplement: Additional file 1 — Compendium. 07_ChebiraBJMSMK_compendium.zip. This file is a compressed archive that contains the code that generated the results in this paper, the pseudo-code for the weighting algorithms, Table 1 with detailed results and index files of the web site containing all of this material [17]. [file 1471-2105-8-210-S1.zip › 07_ChebiraMSBJK_code/lib/FeatureCode/ml_find_branch_points.m]

function branch_points = ml_find_branch_points( img)
%
%
%

% Written by Meel Velliste

kernel = [0 1 0; 1 0 1; 0 1 0];
branch_points = conv2(img,kernel,'same').*img;
branch_points(find(branch_points<3))=0;
branch_points(find(branch_points))=1;
