# Supplementary material for: A multiresolution approach to automated classification of protein subcellular location images
Source: BMC Bioinformatics. 2007 Jun 19;8:210. doi: 10.1186/1471-2105-8-210 (PMC1933440; doi:10.1186/1471-2105-8-210)
Supplement: Additional file 1 — Compendium. 07_ChebiraBJMSMK_compendium.zip. This file is a compressed archive that contains the code that generated the results in this paper, the pseudo-code for the weighting algorithms, Table 1 with detailed results and index files of the web site containing all of this material [17]. [file 1471-2105-8-210-S1.zip › 07_ChebiraMSBJK_code/lib/FeatureCode/ml_getlinepts.m]

function pts=ml_getlinepts(s,t)

%POINTS=ML_GETLINEPTS(START,END)

d=t-s;

if all(d==0)
    pts=s;
    return;
end

if s(1)==t(1)
    pts=[zeros(abs(d(2))+1,1)+s(1) (s(2):sign(d(2)):t(2))'];
    return;
end

if s(2)==t(2)
    pts=[(s(1):sign(d(1)):t(1))' zeros(abs(d(1))+1,1)+s(2) ];
    return;
end

if abs(d(1))>abs(d(2))
    x=(s(1):sign(d(1)):t(1))';
    y=round(s(2)+(x-x(1))*d(2)/d(1));
else
    y=(s(2):sign(d(2)):t(2))';
    x=round(s(1)+(y-y(1))*d(1)/d(2));
end

pts=[x,y];
