# Supplementary material for: A multiresolution approach to automated classification of protein subcellular location images
Source: BMC Bioinformatics. 2007 Jun 19;8:210. doi: 10.1186/1471-2105-8-210 (PMC1933440; doi:10.1186/1471-2105-8-210)
Supplement: Additional file 1 — Compendium. 07_ChebiraBJMSMK_compendium.zip. This file is a compressed archive that contains the code that generated the results in this paper, the pseudo-code for the weighting algorithms, Table 1 with detailed results and index files of the web site containing all of this material [17]. [file 1471-2105-8-210-S1.zip › 07_ChebiraMSBJK_code/lib/FeatureCode/ml_imgbgsub.m]

function [isub] = ml_imgbgsub(image, method)
%  ML_IMGBGSUB - Subtract the background from an image
%  [ISUB] = ML_IMGBGSUB(IMAGE, METHOD)
%
%    Outputs:
%     ISUB - IMAGE with the background subtracted
%     METHOD - method to use for identifying background
%              'common' - use the most common pixel value
%
%    Inputs:
%     IMAGE - image from which background should be subtracted
%     METHOD - method to use for identifying background
%              'common' - use the most common pixel value
%     

%    M. Boland - 01 Mar 1999
%

% $Id: ml_imgbgsub.m,v 1.1.1.1 2005/07/12 18:20:25 tingz Exp $

if (isempty(image)),
    error('IMAGE is empty') ;
end

methods = {'common'} ;
if sum(strcmp(method, methods)) == 0
    error('Undefined method for determining the most common pixel');
end


if (strcmp(methods,'common')),
    %
    % Find the most common pixel value
    common = ml_imgcommonpixel(image) ;
    
    %
    % Check for a common pixel value of 0
    if (common == 0),
        isub = image ;
        return
    end
    
    %
    % Subtract the most common pixel value from each pixel in the image
    isub = image - common ;
    
    %
    % Set any pixel values < 0 to 0
    isub = (isub>0).*isub ;
    
    %
    % endif
end
