# Supplementary material for: A multiresolution approach to automated classification of protein subcellular location images
Source: BMC Bioinformatics. 2007 Jun 19;8:210. doi: 10.1186/1471-2105-8-210 (PMC1933440; doi:10.1186/1471-2105-8-210)
Supplement: Additional file 1 — Compendium. 07_ChebiraBJMSMK_compendium.zip. This file is a compressed archive that contains the code that generated the results in this paper, the pseudo-code for the weighting algorithms, Table 1 with detailed results and index files of the web site containing all of this material [17]. [file 1471-2105-8-210-S1.zip › 07_ChebiraMSBJK_code/lib/FeatureCode/ml_imgcentmoments.m]

function centralmoment = ml_imgcentmoments(image, x, y)
% ML_IMGCENTMOMENTS(IMAGE, X, Y) calculates the central moment MUxy for IMAGE
% ML_IMGCENTMOMENTS(IMAGE, X, Y), 
%    where IMAGE is the image to be processed and X and Y define
%    the order of the moment to be calculated. The coordinate system 
%    is centered using the center of fluorescence (m10/m00, m01/m00).
%

% 19 Aug 98 - M.V. Boland

% $Id: ml_imgcentmoments.m,v 1.1.1.1 2005/07/12 18:20:25 tingz Exp $

if nargin ~= 3
    error('Please supply all three arguments (IMAGE, X, Y)') ;
end

if (isempty(image))
    error('IMAGE is empty.') 
end

% 
% Convert image to double precision if necessary
%
if (~isa(image,'double'))
    image = double(image) ;
end

m00 = ml_imgmoments(image, 0, 0) ;
m10 = ml_imgmoments(image, 1, 0) ;
m01 = ml_imgmoments(image, 0, 1) ;

cofx = m10/m00 ;
cofy = m01/m00 ;

%
% Generate a matrix with the x coordinates of each pixel.
%  If the order of the moment in x is 0, then generate
%  a matrix of ones.  Subtract the center of fluorescence
%  from the x coordinates.
%
if x==0
    xcoords = ones(size(image)) ;
else
    xcoords = (ones(size(image,1),1) * (([1:size(image,2)] - cofx) .^ x)) ;
end

%
% Generate a matrix with the y coordinates of each pixel.
%  If the order of the moment in y is 0, then generate
%  a matrix of ones Subtract the center of fluorescence 
%  from the y coordinates.
%
if y==0
    ycoords = ones(size(image)) ;
else
    ycoords = ((([1:size(image,1)]' - cofy) .^ y) * ones(1,size(image,2)));
end

%
% Multiply the x and y coordinate values together
%
xycoords = xcoords .* ycoords ;

%
% The central moment is the double sum of the xyf(x,y)
%
centralmoment = sum(sum(xycoords .* image)) ;
