# Supplementary material for: A multiresolution approach to automated classification of protein subcellular location images
Source: BMC Bioinformatics. 2007 Jun 19;8:210. doi: 10.1186/1471-2105-8-210 (PMC1933440; doi:10.1186/1471-2105-8-210)
Supplement: Additional file 1 — Compendium. 07_ChebiraBJMSMK_compendium.zip. This file is a compressed archive that contains the code that generated the results in this paper, the pseudo-code for the weighting algorithms, Table 1 with detailed results and index files of the web site containing all of this material [17]. [file 1471-2105-8-210-S1.zip › 07_ChebiraMSBJK_code/lib/FeatureCode/ml_imgmoments.m]

function moment = ml_imgmoments(image, x, y)
% ML_IMGMOMENTS(IMAGE, X, Y) calculates the moment MXY for IMAGE
% ML_IMGMOMENTS(IMAGE, X, Y), 
%    where IMAGE is the image to be processed and X and Y define
%    the order of the moment to be calculated. For example, 
%    ML_IMGMOMENTS(IMAGE,0,1) calculates the first order moment 
%    in the y-direction, and 
%    ML_IMGMOMENTS(IMAGE,0,1)/ML_IMGMOMENTS(IMAGE,0,0) is the 
%    'center of mass (fluorescence)' in the y-direction
%

% 10 Aug 98 - M.V. Boland

% $Id: ml_imgmoments.m,v 1.1.1.1 2005/07/12 18:20:25 tingz Exp $

if nargin ~= 3
    error('Please supply all three arguments (IMAGE, X, Y)') ;
end

%
% Check for a valid image and convert to double precision
%   if necessary.
%
if (isempty(image))
    error('IMAGE is empty.') 
elseif (~isa(image,'double'))
    image = double(image) ;
end

%
% Generate a matrix with the x coordinates of each pixel.
%  If the order of the moment in x is 0, then generate
%  a matrix of ones
%
if x==0
    if y==0
        xcoords = ones(size(image)) ;
    end
else 
    xcoords = (ones(size(image,1),1) * ([1:size(image,2)] .^ x)) ;
end

%
% Generate a matrix with the y coordinates of each pixel.
%  If the order of the moment in y is 0, then generate
%  a matrix of ones
%
if y~=0
    %	ycoords = ones(size(image)) ;
    ycoords = (([1:size(image,1)]' .^ y) * ones(1,size(image,2))) ;
end

%
% Multiply the x and y coordinate values together
%
if y==0
    xycoords = xcoords ;
elseif x==0
    xycoords = ycoords ;
else
    xycoords = xcoords .* ycoords ;
end

%
% The moment is the double sum of the xyf(x,y)
%
moment = sum(sum(xycoords .* image)) ;
