# Supplementary material for: A multiresolution approach to automated classification of protein subcellular location images
Source: BMC Bioinformatics. 2007 Jun 19;8:210. doi: 10.1186/1471-2105-8-210 (PMC1933440; doi:10.1186/1471-2105-8-210)
Supplement: Additional file 1 — Compendium. 07_ChebiraBJMSMK_compendium.zip. This file is a compressed archive that contains the code that generated the results in this paper, the pseudo-code for the weighting algorithms, Table 1 with detailed results and index files of the web site containing all of this material [17]. [file 1471-2105-8-210-S1.zip › 07_ChebiraMSBJK_code/lib/FeatureCode/ml_imgscale.m]

function scaledimage = ml_imgscale(image)
% ML_IMGSCALE scales the range of values in the input image to 0-1
% ML_IMGSCALE(IMAGE) scales the values in IMAGE to be between 
%	0 and 1.
% If you have the image processing toolbox, please use mat2gray 
% instead of this function

% 07 Aug 98
% Written by Michael Boland
% $Id: ml_imgscale.m,v 1.1.1.1 2005/07/12 18:20:25 tingz Exp $

if ~image
	error('Invalid input image') ;
end

%
% Subtract the minimum value and divide by the resulting maximum
%
scaledimage = image - min(image(:)) ;
scaledimage = scaledimage/max(scaledimage(:)) ;
