# Supplementary material for: A multiresolution approach to automated classification of protein subcellular location images
Source: BMC Bioinformatics. 2007 Jun 19;8:210. doi: 10.1186/1471-2105-8-210 (PMC1933440; doi:10.1186/1471-2105-8-210)
Supplement: Additional file 1 — Compendium. 07_ChebiraBJMSMK_compendium.zip. This file is a compressed archive that contains the code that generated the results in this paper, the pseudo-code for the weighting algorithms, Table 1 with detailed results and index files of the web site containing all of this material [17]. [file 1471-2105-8-210-S1.zip › 07_ChebiraMSBJK_code/lib/FeatureCode/ml_imgskelfeats.m]

function [names, values, slfnames] = ml_imgskelfeats(imageproc )
% [NAMES, VALUES, SLFNAMES] = ML_IMGFEATURES(IMAGEPROC) calculates 
%    skeleton features for IMAGEPROC
%
%    where IMAGEPROC contains the pre-processed fluorescence image, 
%    Pre-processed means that the image has been cropped and had 
%    pixels of interest selected (via a threshold, for instance).
%
% Created by MV 1/18/02
% Modified MV 6/2/02: Added SLF names


% Initialize the variable that will contain the
% values of the features.
values = [] ;

% Find objects in the image
%
imagelabeled = bwlabel(im2bw(imageproc)) ;
obj_number = max(imagelabeled(:)) ;

% For each object ...
for (i=1:obj_number)
    % Get an image of the single object
    objmask = (imagelabeled==i) ;
    objimage = imageproc .* objmask ;
    % Compute skeleton features
    [skelfeats, names] = ml_objskelfeats( objimage);
    values = [values; skelfeats];
end

% Average the skeleton features over the whole cell
values = mean(values,1);
% SLF names
slfnames = {};
for feat_no = 1:5
    slfnames{feat_no}=['SLF7.' num2str(feat_no+79)];
end
