# Supplementary material for: A multiresolution approach to automated classification of protein subcellular location images
Source: BMC Bioinformatics. 2007 Jun 19;8:210. doi: 10.1186/1471-2105-8-210 (PMC1933440; doi:10.1186/1471-2105-8-210)
Supplement: Additional file 1 — Compendium. 07_ChebiraBJMSMK_compendium.zip. This file is a compressed archive that contains the code that generated the results in this paper, the pseudo-code for the weighting algorithms, Table 1 with detailed results and index files of the web site containing all of this material [17]. [file 1471-2105-8-210-S1.zip › 07_ChebiraMSBJK_code/lib/FeatureCode/ml_majorangle.m]

function theta=ml_majorangle(img)

%UUU
%function theta=ml_majorangle(img)
%
%OVERVIEW:
%   find angle of the major axis of an image
%PARAMETERS:
%   img - input image
%RETURN:
%   theta - angle
%DESCRIPTION:

%HISTORY:
%   ??-???-2004 Initial write TINGZ
%   01-NOV-2004 Modified TINGZ
%   24-Mar-2005 Modified TINGZ
%       - debugged

if min(img(:))==max(img(:))
    theta=0;
    warning('constant image');
end

%Calculate necessary moments
mom = ml_moment2(img);
weights=img(find(img>0));

center=[mom.cx,mom.cy];

theta = .5 * atan((mom.mu02 - mom.mu20)/2/mom.mu11)+sign(mom.mu11)*pi/4;

ntheta=[cos(theta),sin(theta)];
[x,y]=find(img>0);
x=x-mom.cx;
y=y-mom.cy;

%do projection and estimate skewness
imgskew=ml_wmoment([x,y]*ntheta',weights,3);

if imgskew<0
    theta=theta+pi;
end
