# Supplementary material for: A multiresolution approach to automated classification of protein subcellular location images
Source: BMC Bioinformatics. 2007 Jun 19;8:210. doi: 10.1186/1471-2105-8-210 (PMC1933440; doi:10.1186/1471-2105-8-210)
Supplement: Additional file 1 — Compendium. 07_ChebiraBJMSMK_compendium.zip. This file is a compressed archive that contains the code that generated the results in this paper, the pseudo-code for the weighting algorithms, Table 1 with detailed results and index files of the web site containing all of this material [17]. [file 1471-2105-8-210-S1.zip › 07_ChebiraMSBJK_code/lib/FeatureCode/ml_normalize.m]

function NormalImage = ml_normalize(img);

% NORMALIMAGE=AL_NORMALIZE(IMAGE); will take a image whose 
% background has been removed and which has been cropped
% and it will normalize it by translation, rotation,
% and scaling.

% Written by Adrienne Wells
% Jun. 29, 2005 Modified by T. Zhao

Theta=ml_majorangle(img)*180/pi;

img=ml_rotate(img,-Theta);

NormalImage = ml_translate(img);
