# Supplementary material for: A multiresolution approach to automated classification of protein subcellular location images
Source: BMC Bioinformatics. 2007 Jun 19;8:210. doi: 10.1186/1471-2105-8-210 (PMC1933440; doi:10.1186/1471-2105-8-210)
Supplement: Additional file 1 — Compendium. 07_ChebiraBJMSMK_compendium.zip. This file is a compressed archive that contains the code that generated the results in this paper, the pseudo-code for the weighting algorithms, Table 1 with detailed results and index files of the web site containing all of this material [17]. [file 1471-2105-8-210-S1.zip › 07_ChebiraMSBJK_code/lib/FeatureCode/ml_pad.m]

function img2=ml_pad(img)

%ML_PAD pad an image to reach the size 2^nx2^n, where n is the smallest power ...
% of two that is not less than the larger dimension of the image
%   ML_PAD(IMG)  appends zeros to the right and bottom of IMG

s=size(img);
padsize=pow2(nextpow2(max(s)));

if s(1)<padsize
    img=[img;zeros(padsize-s(1),s(2))];
end

s=size(img);
if s(2)<padsize
    img=[img zeros(s(1),padsize-s(2))];
end

img2=img;
