# Supplementary material for: A multiresolution approach to automated classification of protein subcellular location images
Source: BMC Bioinformatics. 2007 Jun 19;8:210. doi: 10.1186/1471-2105-8-210 (PMC1933440; doi:10.1186/1471-2105-8-210)
Supplement: Additional file 1 — Compendium. 07_ChebiraBJMSMK_compendium.zip. This file is a compressed archive that contains the code that generated the results in this paper, the pseudo-code for the weighting algorithms, Table 1 with detailed results and index files of the web site containing all of this material [17]. [file 1471-2105-8-210-S1.zip › 07_ChebiraMSBJK_code/lib/FeatureCode/ml_rcthreshold.m]

function threshold = ml_rcthreshold(img)  
% ML_RCTHRESHOLD - Find a threshold for IMAGE 
% ML_RCTHRESHOLD(IMAGE) - input is output from nihscale(image)
% output is threshold value using same algorithm as nih image
% Ridler and Calvard (IEEE tans. on Systems, man, cybernetics
% SMC-8 no 8 aug 1978)
% Trussel (same journal) SMC-9 no 5 may 1979
%
% Basically, the algorithm moves the proposed threshold from the 
% minimum non-zero bin of the histogram to the maximum non-zero bin.
% While doing so, it calculates the 'center of mass' separately
% for that part of the histogram below the proposed threshold and
% that part above.  While the proposed threshold is less than 
% the mean of these two centers of mass, the algorithm continues.
% When this condition no longer holds, the proposed threshold is
% rounded to give a final result.
%
% If <= one intensity value is nonzero output threshold will be 1/2
% and error message will be printed to screen
%
% 20 Aug 98 - M.V. Boland.  Modified from version written by W. Dirks.
%
% Sometime in Year 2000, MV and RFM noticed that the algorithm
% had not been implemented properly. Corrected by MV and RFM.

%Modified by T. Zhao to fix bugs

% $Id: ml_rcthreshold.m,v 1.2 2005/07/14 17:40:41 tingz Exp $

%
% Generate a 256 bin histogram
%
% only take uint8 image

if strcmp(class(img),'uint8')~=1
    error('Wrong data type! The image should be uint8.');
end

imgsize=size(img);

if length(imgsize)>2
    img=reshape(img,imgsize(1),prod(imgsize(2:end)));
end

histo = imhist(img(:),256);

hsum = sum(histo);


histo(1) = [];
histo(255) = 0;

whitepos=find(histo>0);
MinIndex=1;
MaxIndex=1;
if ~isempty(whitepos) 
    MinIndex=whitepos(1);
    MaxIndex=whitepos(end);
end

if (MinIndex >= MaxIndex)
	threshold = MinIndex;
	warning('There is <= 1 nonzero pixel intensity');
	return;
end;

MovingIndex = MinIndex+1;

Prev = MinIndex;
while (Prev ~= MovingIndex)
    if (MovingIndex >= MaxIndex)
        break;
    end;
    
    sum1 = sum([MinIndex:MovingIndex-1]' .* ...
        histo(MinIndex:MovingIndex-1)) ;
    sum2 = sum(histo(MinIndex:MovingIndex-1)) ;
    sum3 = sum([MovingIndex:MaxIndex]' .* ...
        histo(MovingIndex:MaxIndex)) ;
    sum4 = sum(histo(MovingIndex:MaxIndex)) ;
    
    Prev = MovingIndex;
    loweravg=sum1/sum2;
    higheravg=sum3/sum4;
    
    MovingIndex = ceil((loweravg + higheravg)/2) ;   
end

threshold = MovingIndex;
