# Supplementary material for: A multiresolution approach to automated classification of protein subcellular location images
Source: BMC Bioinformatics. 2007 Jun 19;8:210. doi: 10.1186/1471-2105-8-210 (PMC1933440; doi:10.1186/1471-2105-8-210)
Supplement: Additional file 1 — Compendium. 07_ChebiraBJMSMK_compendium.zip. This file is a compressed archive that contains the code that generated the results in this paper, the pseudo-code for the weighting algorithms, Table 1 with detailed results and index files of the web site containing all of this material [17]. [file 1471-2105-8-210-S1.zip › 07_ChebiraMSBJK_code/lib/FeatureCode/ml_rotate.m]

function img2=ml_rotate(img,theta)

%TZ_ROATE Rotate image
%   IMG2 = TZ_ROTATE(IMG,THETA) rotates the image IMG by THETA degrees in a 
%   counter-clockwise direction, using the bilinear method.
%   
%   See also IMROTATE

img2=imrotate(img,theta,'bilinear','crop');
