# Supplementary material for: A multiresolution approach to automated classification of protein subcellular location images
Source: BMC Bioinformatics. 2007 Jun 19;8:210. doi: 10.1186/1471-2105-8-210 (PMC1933440; doi:10.1186/1471-2105-8-210)
Supplement: Additional file 1 — Compendium. 07_ChebiraBJMSMK_compendium.zip. This file is a compressed archive that contains the code that generated the results in this paper, the pseudo-code for the weighting algorithms, Table 1 with detailed results and index files of the web site containing all of this material [17]. [file 1471-2105-8-210-S1.zip › 07_ChebiraMSBJK_code/lib/FeatureCode/ml_setimgptspixel.m]

function img2=ml_setimgptspixel(img,pts)

%function img2=ml_setimgptspixel(img,pts)
%OVERVIEW:
%   set values in images
%PARAMETERS:
%   img - input image
%   pts - positions (values) nx2(3), if it has 3 columns,
%       the last column is the values. if not, all set to 1
%RETURN:
%   img2 - output image

img2=img;
imgsize=size(img);
if size(pts,2)<3
    pts(:,3)=1;
end

pts(pts(:,1)<=0 | pts(:,1)>imgsize(1),:)=[];
pts(pts(:,2)<=0 | pts(:,2)>imgsize(2),:)=[];

img2(sub2ind(imgsize,pts(:,1),pts(:,2)))=pts(:,3);
