# Supplementary material for: A multiresolution approach to automated classification of protein subcellular location images
Source: BMC Bioinformatics. 2007 Jun 19;8:210. doi: 10.1186/1471-2105-8-210 (PMC1933440; doi:10.1186/1471-2105-8-210)
Supplement: Additional file 1 — Compendium. 07_ChebiraBJMSMK_compendium.zip. This file is a compressed archive that contains the code that generated the results in this paper, the pseudo-code for the weighting algorithms, Table 1 with detailed results and index files of the web site containing all of this material [17]. [file 1471-2105-8-210-S1.zip › 07_ChebiraMSBJK_code/lib/FeatureCode/ml_texture.m]

function hfeatures = ml_texture(I)
% ML_TEXTURE(I) Haralick texture features for image I
% V = ML_TEXTURE(I),
%     Returns an array of texture features for image I.
%     The value for each of the following 13 statistics is
%     included for each of the four directions.  The mean and range of
%     the features over these four directions are also included 
%     (i.e. for each feature -- 0 deg, 45 deg, 90 deg, 135 deg, mean, range)
%
%     1) Angular second moment
%     2) Contrast
%     3) Correlation
%     4) Sum of squares
%     5) Inverse difference moment
%     6) Sum average
%     7) Sum variance
%     8) Sum entropy
%     9) Entropy
%    10) Difference variance
%    11) Difference entropy
%    12) Information measure of correlation 1
%    13) Information measure of correlation 2
%    14) Maximal correlation coefficient - NOT calculated.
%
%    Reference - Haralick, RM, Shanmugam, K, Dinstein, I. (1973)  
%      Textural Features for Image Classification.  IEEE Trans.
%      on Systems, Man, and Cybernetics.  SMC-3(6):610-623.
%
%

% 19 Dec 98 - M.V. Boland
%    
