# Supplementary material for: A multiresolution approach to automated classification of protein subcellular location images
Source: BMC Bioinformatics. 2007 Jun 19;8:210. doi: 10.1186/1471-2105-8-210 (PMC1933440; doi:10.1186/1471-2105-8-210)
Supplement: Additional file 1 — Compendium. 07_ChebiraBJMSMK_compendium.zip. This file is a compressed archive that contains the code that generated the results in this paper, the pseudo-code for the weighting algorithms, Table 1 with detailed results and index files of the web site containing all of this material [17]. [file 1471-2105-8-210-S1.zip › 07_ChebiraMSBJK_code/lib/FeatureCode/ml_threshold.m]

function threshold = ml_threshold(image)  
% ML_THRESHOLD - Find a threshold for IMAGE 
% ML_THRESHOLD(IMAGE) - input is output from nihscale(image)
% output is threshold value using same algorithm as nih image
% Ridler and Calvard (IEEE tans. on Systems, man, cybernetics
% SMC-8 no 8 aug 1978)
% Trussel (same journal) SMC-9 no 5 may 1979
%
% Basically, the algorithm moves the proposed threshold from the 
% minimum non-zero bin of the histogram to the maximum non-zero bin.
% While doing so, it calculates the 'center of mass' separately
% for that part of the histogram below the proposed threshold and
% that part above.  While the proposed threshold is less than 
% the mean of these two centers of mass, the algorithm continues.
% When this condition no longer holds, the proposed threshold is
% rounded to give a final result.
%
% If <= one intensity value is nonzero output threshold will be 1/2
% and error message will be printed to screen
%

% 20 Aug 98 - M.V. Boland.  Modified from version written by W. Dirks.
%

% $Id: ml_threshold.m,v 1.1.1.1 2005/07/12 18:20:25 tingz Exp $

%
% Generate a 256 bin histogram and 'flip' it.
%

if length(size(image))>2
    image=reshape(image,size(image,1),prod(size(image))/size(image,1));
end

histo = flipdim(imhist(image,256),1) ;

histo(1) = 0;
histo(256) = 0;
error = 0; 

MinIndex = 1;
MaxIndex = 256;

while ( (histo(MinIndex) == 0) & (MinIndex < 256) )
	MinIndex = MinIndex + 1;
end;

while ((histo(MaxIndex) == 0) & (MaxIndex > 1))
	MaxIndex = MaxIndex - 1;
end;

if (MinIndex >= MaxIndex)
	Result = 128;
	disp('There is <= 1 nonzero pixel intensity');
	error = 1;
end;

MovingIndex = MinIndex;

if (error == 0)
	Result = MaxIndex;
	while ((MovingIndex+1)<=Result)
		if (MovingIndex > (MaxIndex-1))
			break;
		end;

		sum1 = sum([MinIndex:MovingIndex]' .* ...
                            histo(MinIndex:MovingIndex)) ;
		sum2 = sum(histo(MinIndex:MovingIndex)) ;
		sum3 = sum([MovingIndex+1:MaxIndex]' .* ...
                            histo(MovingIndex+1:MaxIndex)) ;
		sum4 = sum(histo(MovingIndex+1:MaxIndex)) ;

		Result = (sum1/sum2 + sum3/sum4)/2 ;
                         
		MovingIndex = MovingIndex+1;
	end;

end;

level = round(Result);
% value = (256 - level);
level2 = 1 - level/255;

threshold = level2;
