# Supplementary material for: A multiresolution approach to automated classification of protein subcellular location images
Source: BMC Bioinformatics. 2007 Jun 19;8:210. doi: 10.1186/1471-2105-8-210 (PMC1933440; doi:10.1186/1471-2105-8-210)
Supplement: Additional file 1 — Compendium. 07_ChebiraBJMSMK_compendium.zip. This file is a compressed archive that contains the code that generated the results in this paper, the pseudo-code for the weighting algorithms, Table 1 with detailed results and index files of the web site containing all of this material [17]. [file 1471-2105-8-210-S1.zip › 07_ChebiraMSBJK_code/lib/FeatureCode/ml_translate.m]

function img2=ml_translate(img)

%ML_TRANSLATE translation of an image to its center
%   ML_TRANSLATE(IMG) pad IMG to a 2^nx2^n image. The mass center of the
%   image is at [2^(n-1),2^(n-1)]

s=size(img);
padsize=pow2(nextpow2(max(s)));
tcenter=padsize/2;

img2=img;

%calculate the mass center of the input image
totalmass=sum(img(:));
posarray=1:s(1);
xbar=round(posarray*sum(img,2)/totalmass);
posarray=1:s(2);
ybar=round(sum(img,1)*posarray'/totalmass);


%crop and extend
%top, left
if xbar>tcenter
    img2(1:xbar-tcenter,:)=[];
end

if ybar>tcenter
    img2(:,1:ybar-tcenter)=[];
end

if xbar<tcenter
    img2=[zeros(tcenter-xbar,size(img2,2));img2];
end

if ybar<tcenter
    img2=[zeros(size(img2,1),tcenter-ybar),img2];
end

%bottom, right
if size(img2,1)>padsize
    img2(padsize+1:end,:)=[];
end

if size(img2,2)>padsize
    img2(:,padsize+1:end)=[];
end

if size(img2,1)<padsize
    img2=[img2;zeros(padsize-size(img2,1),size(img2,2))];
end

if size(img2,2)<padsize
    img2=[img2,zeros(size(img2,1),padsize-size(img2,2))];
end
