# Supplementary material for: A multiresolution approach to automated classification of protein subcellular location images
Source: BMC Bioinformatics. 2007 Jun 19;8:210. doi: 10.1186/1471-2105-8-210 (PMC1933440; doi:10.1186/1471-2105-8-210)
Supplement: Additional file 1 — Compendium. 07_ChebiraBJMSMK_compendium.zip. This file is a compressed archive that contains the code that generated the results in this paper, the pseudo-code for the weighting algorithms, Table 1 with detailed results and index files of the web site containing all of this material [17]. [file 1471-2105-8-210-S1.zip › 07_ChebiraMSBJK_code/lib/FeatureCode/ml_wavefeatures.m]

function Feat=ml_wavefeatures(image);

%FEAT=ML_WAVEFEATURES(IMAGE); constructs a matrix composed of the
%wavelet features for the given image based on detail coefficients from
% 'db4' decomposed 10 levels deep.
%
%It's input is a normalized image

Feat=zeros(0,1);

[C,S] = wavedec2(image,10,'db4');

for i = 0 : 9
    chd = detcoef2('h',C,S,(10-i));
    cvd = detcoef2('v',C,S,(10-i));
    cdd = detcoef2('d',C,S,(10-i));
    
    hfeat = sqrt(sum(sum(chd.^2)));
    vfeat = sqrt(sum(sum(cvd.^2)));
    dfeat = sqrt(sum(sum(cdd.^2)));
    
    Feat = [Feat hfeat vfeat dfeat];
end;
