# Supplementary material for: A multiresolution approach to automated classification of protein subcellular location images
Source: BMC Bioinformatics. 2007 Jun 19;8:210. doi: 10.1186/1471-2105-8-210 (PMC1933440; doi:10.1186/1471-2105-8-210)
Supplement: Additional file 1 — Compendium. 07_ChebiraBJMSMK_compendium.zip. This file is a compressed archive that contains the code that generated the results in this paper, the pseudo-code for the weighting algorithms, Table 1 with detailed results and index files of the web site containing all of this material [17]. [file 1471-2105-8-210-S1.zip › 07_ChebiraMSBJK_code/lib/FeatureCode/ml_wmoment.m]

function m = ml_wmoment(x,ws,order)

%function m = ml_wmoment(x,ws,order)
%OVERVIEW
%   calculate weighted central moments
%PARAMETERS
%   x - data
%   ws - weights
%   order - order
%RETURN
%   m - moment
%DESCRIPTION
%   the first order will return moment not central moment
%HISTORY
%   24-Apr-2005 Initial write TINGZ
%SEE ALSO
%   

if order==1
    m=sum(x.*ws)/sum(ws);
    return
end

mu=ml_wmoment(x,ws,1);
m=sum((x-mu).^order.*ws)/sum(ws);
