# Supplementary material for: A multiresolution approach to automated classification of protein subcellular location images
Source: BMC Bioinformatics. 2007 Jun 19;8:210. doi: 10.1186/1471-2105-8-210 (PMC1933440; doi:10.1186/1471-2105-8-210)
Supplement: Additional file 1 — Compendium. 07_ChebiraBJMSMK_compendium.zip. This file is a compressed archive that contains the code that generated the results in this paper, the pseudo-code for the weighting algorithms, Table 1 with detailed results and index files of the web site containing all of this material [17]. [file 1471-2105-8-210-S1.zip › 07_ChebiraMSBJK_code/lib/FeatureCode/new_read_image_data.m]

function oimg = new_read_image_data(N, C, c, i)

oimg = zeros(512, 512); % class nb to be added as a dimension. read from file !!!!!

switch c
    case 1,
        switch i,
            case 1,
                oimg =  imread('/home/gowris/Project/Images/tubul_01.jpeg'); 
            case 2,
                oimg =  imread('/home/gowris/Project/Images/tubul_02.jpeg'); 
            case 3,
                oimg =  imread('/home/gowris/Project/Images/tubul_03.jpeg'); 
            case 4,
                oimg =  imread('/home/gowris/Project/Images/tubul_04.jpeg'); 
            case 5,
                oimg =  imread('/home/gowris/Project/Images/tubul_05.jpeg'); 
            case 6,
                oimg =  imread('/home/gowris/Project/Images/tubul_06.jpeg'); 
            case 7,
                oimg =  imread('/home/gowris/Project/Images/tubul_07.jpeg'); 
            case 8,
                oimg =  imread('/home/gowris/Project/Images/tubul_08.jpeg'); 
            case 9,
                oimg =  imread('/home/gowris/Project/Images/tubul_09.jpeg'); 
            case 10,
                oimg =  imread('/home/gowris/Project/Images/tubul_10.jpeg'); 
            case 11,
                oimg =  imread('/home/gowris/Project/Images/tubul_11.jpeg'); 
            case 12,
                oimg =  imread('/home/gowris/Project/Images/tubul_12.jpeg'); 
            case 13,
                oimg =  imread('/home/gowris/Project/Images/tubul_13.jpeg'); case 14,
                oimg =  imread('/home/gowris/Project/Images/tubul_14.jpeg'); case 15,
                oimg =  imread('/home/gowris/Project/Images/tubul_15.jpeg'); case 16,
                
                oimg =  imread('/home/gowris/Project/Images/tubul_16.jpeg'); case 17,
                oimg =  imread('/home/gowris/Project/Images/tubul_17.jpeg'); case 18,
                oimg =  imread('/home/gowris/Project/Images/tubul_18.jpeg'); case 19,
                oimg =  imread('/home/gowris/Project/Images/tubul_19.jpeg'); case 20,
                oimg =  imread('/home/gowris/Project/Images/tubul_20.jpeg'); case 21,
                
                oimg =  imread('/home/gowris/Project/Images/tubul_21.jpeg'); case 22,
                oimg =  imread('/home/gowris/Project/Images/tubul_22.jpeg'); case 23,
                oimg =  imread('/home/gowris/Project/Images/tubul_23.jpeg'); case 24,
                oimg =  imread('/home/gowris/Project/Images/tubul_24.jpeg'); case 25,
                oimg =  imread('/home/gowris/Project/Images/tubul_25.jpeg'); case 26,
                
                oimg =  imread('/home/gowris/Project/Images/tubul_26.jpeg'); case 27,
                oimg =  imread('/home/gowris/Project/Images/tubul_27.jpeg'); case 28,
                oimg =  imread('/home/gowris/Project/Images/tubul_28.jpeg'); case 29,
                oimg =  imread('/home/gowris/Project/Images/tubul_29.jpeg'); case 30,
                oimg =  imread('/home/gowris/Project/Images/tubul_30.jpeg'); case 31,
                
                oimg =  imread('/home/gowris/Project/Images/tubul_31.jpeg'); case 32,
                oimg =  imread('/home/gowris/Project/Images/tubul_32.jpeg'); case 33,
                oimg =  imread('/home/gowris/Project/Images/tubul_33.jpeg'); case 34,
                oimg =  imread('/home/gowris/Project/Images/tubul_34.jpeg'); case 35,
                oimg =  imread('/home/gowris/Project/Images/tubul_35.jpeg'); case 36,
                
                oimg =  imread('/home/gowris/Project/Images/tubul_36.jpeg'); case 37,
                oimg =  imread('/home/gowris/Project/Images/tubul_37.jpeg'); case 38,
                oimg =  imread('/home/gowris/Project/Images/tubul_38.jpeg'); case 39,
                oimg =  imread('/home/gowris/Project/Images/tubul_39.jpeg'); case 40,
                oimg =  imread('/home/gowris/Project/Images/tubul_40.jpeg'); case 41;
                oimg =  imread('/home/gowris/Project/Images/tubul_41.jpeg'); case 42,
                oimg =  imread('/home/gowris/Project/Images/tubul_42.jpeg'); case 43,
                oimg =  imread('/home/gowris/Project/Images/tubul_43.jpeg'); case 44,
                oimg =  imread('/home/gowris/Project/Images/tubul_44.jpeg'); case 45,
                oimg =  imread('/home/gowris/Project/Images/tubul_45.jpeg'); case 46,
                oimg=   imread('/home/gowris/Project/Images/tubul_46.jpeg'); case 47, 
                oimg=   imread('/home/gowris/Project/Images/tubul_47.jpeg'); case 48, 
                oimg=   imread('/home/gowris/Project/Images/tubul_48.jpeg'); case 49, 
                 oimg=   imread('/home/gowris/Project/Images/tubul_49.jpeg'); case 50, 
                 oimg=   imread('/home/gowris/Project/Images/tubul_50.jpeg'); %case 51,
%                 oimg=   imread('/home/gowris/Project/Images/tubul_51.jpeg'); case 52,
%                 oimg=   imread('/home/gowris/Project/Images/tubul_52.jpeg'); case 53,
%                 oimg=   imread('/home/gowris/Project/Images/tubul_53.jpeg'); case 54,
%                 oimg=   imread('/home/gowris/Project/Images/tubul_54.jpeg'); case 55,
%                 oimg=   imread('/home/gowris/Project/Images/tubul_55.jpeg'); case 56,
%                 oimg=   imread('/home/gowris/Project/Images/tubul_56.jpeg'); case 57,
%                 oimg=   imread('/home/gowris/Project/Images/tubul_57.jpeg'); case 58,
%                 oimg=   imread('/home/gowris/Project/Images/tubul_58.jpeg'); case 59,
%                 oimg=   imread('/home/gowris/Project/Images/tubul_59.jpeg'); case 60,
%                 oimg=   imread('/home/gowris/Project/Images/tubul_60.jpeg'); case 61,
%                 oimg=   imread('/home/gowris/Project/Images/tubul_61.jpeg'); case 62,
%                 oimg=   imread('/home/gowris/Project/Images/tubul_62.jpeg'); case 63,
%                 oimg=   imread('/home/gowris/Project/Images/tubul_63.jpeg'); case 64,
%                 oimg=   imread('/home/gowris/Project/Images/tubul_64.jpeg'); case 65,
%                 oimg=   imread('/home/gowris/Project/Images/tubul_65.jpeg'); case 66,
%                 oimg=   imread('/home/gowris/Project/Images/tubul_66.jpeg'); case 67,
%                 oimg=   imread('/home/gowris/Project/Images/tubul_67.jpeg'); case 68,
%                 oimg=   imread('/home/gowris/Project/Images/tubul_68.jpeg'); case 69,
%                 oimg=   imread('/home/gowris/Project/Images/tubul_69.jpeg'); case 70,
%                 oimg=   imread('/home/gowris/Project/Images/tubul_70.jpeg'); case 71,
%                 oimg=   imread('/home/gowris/Project/Images/tubul_71.jpeg'); case 72,
%                 oimg=   imread('/home/gowris/Project/Images/tubul_72.jpeg'); case 73,
%                 oimg=   imread('/home/gowris/Project/Images/tubul_73.jpeg'); case 74,
%                 oimg=   imread('/home/gowris/Project/Images/tubul_74.jpeg');
        end
        
    case 2,
        switch i,
            case 1,
                oimg =  imread('/home/gowris/Project/Images/gpp130_01.jpeg'); case 2,
                oimg =  imread('/home/gowris/Project/Images/gpp130_02.jpeg'); case 3,
                oimg =  imread('/home/gowris/Project/Images/gpp130_03.jpeg'); case 4,
                oimg =  imread('/home/gowris/Project/Images/gpp130_04.jpeg'); case 5,
                oimg =  imread('/home/gowris/Project/Images/gpp130_05.jpeg'); case 6,
                
                oimg =  imread('/home/gowris/Project/Images/gpp130_06.jpeg'); case 7,
                oimg =  imread('/home/gowris/Project/Images/gpp130_07.jpeg'); case 8,
                oimg =  imread('/home/gowris/Project/Images/gpp130_08.jpeg'); case 9,
                oimg =  imread('/home/gowris/Project/Images/gpp130_09.jpeg'); case 10,
                oimg =  imread('/home/gowris/Project/Images/gpp130_10.jpeg'); case 11,
                
                oimg =  imread('/home/gowris/Project/Images/gpp130_11.jpeg'); case 12,
                oimg =  imread('/home/gowris/Project/Images/gpp130_12.jpeg'); case 13,
                oimg =  imread('/home/gowris/Project/Images/gpp130_13.jpeg'); case 14,
                oimg =  imread('/home/gowris/Project/Images/gpp130_14.jpeg'); case 15,
                oimg =  imread('/home/gowris/Project/Images/gpp130_15.jpeg'); case 16,
                
                oimg =  imread('/home/gowris/Project/Images/gpp130_16.jpeg'); case 17,
                oimg =  imread('/home/gowris/Project/Images/gpp130_17.jpeg'); case 18,
                oimg =  imread('/home/gowris/Project/Images/gpp130_18.jpeg'); case 19,
                oimg =  imread('/home/gowris/Project/Images/gpp130_19.jpeg'); case 20,
                oimg =  imread('/home/gowris/Project/Images/gpp130_20.jpeg'); case 21,
                
                oimg =  imread('/home/gowris/Project/Images/gpp130_21.jpeg'); case 22,
                oimg =  imread('/home/gowris/Project/Images/gpp130_22.jpeg'); case 23,
                oimg =  imread('/home/gowris/Project/Images/gpp130_23.jpeg'); case 24,
                oimg =  imread('/home/gowris/Project/Images/gpp130_24.jpeg'); case 25,
                oimg =  imread('/home/gowris/Project/Images/gpp130_25.jpeg'); case 26,
                
                oimg =  imread('/home/gowris/Project/Images/gpp130_26.jpeg'); case 27,
                oimg =  imread('/home/gowris/Project/Images/gpp130_27.jpeg'); case 28,
                oimg =  imread('/home/gowris/Project/Images/gpp130_28.jpeg'); case 29,
                oimg =  imread('/home/gowris/Project/Images/gpp130_29.jpeg'); case 30
                oimg =  imread('/home/gowris/Project/Images/gpp130_30.jpeg'); case 31,
                
                oimg =  imread('/home/gowris/Project/Images/gpp130_31.jpeg'); case 32,
                oimg =  imread('/home/gowris/Project/Images/gpp130_32.jpeg'); case 33,
                oimg =  imread('/home/gowris/Project/Images/gpp130_33.jpeg'); case 34,
                oimg =  imread('/home/gowris/Project/Images/gpp130_34.jpeg'); case 35,
                oimg =  imread('/home/gowris/Project/Images/gpp130_35.jpeg'); case 36,
                
                oimg =  imread('/home/gowris/Project/Images/gpp130_36.jpeg'); case 37,
                oimg =  imread('/home/gowris/Project/Images/gpp130_37.jpeg'); case 38,
                oimg =  imread('/home/gowris/Project/Images/gpp130_38.jpeg'); case 39,
                oimg =  imread('/home/gowris/Project/Images/gpp130_39.jpeg'); case 40,
                oimg =  imread('/home/gowris/Project/Images/gpp130_40.jpeg'); case 41,
                oimg =  imread('/home/gowris/Project/Images/gpp130_41.jpeg'); case 42,
                oimg =  imread('/home/gowris/Project/Images/gpp130_42.jpeg'); case 43,
                oimg =  imread('/home/gowris/Project/Images/gpp130_43.jpeg'); case 44,
                oimg =  imread('/home/gowris/Project/Images/gpp130_44.jpeg'); case 45,
                oimg =  imread('/home/gowris/Project/Images/gpp130_45.jpeg'); case 46,
                oimg =  imread('/home/gowris/Project/Images/gpp130_46.jpeg');case 47,
                oimg =  imread('/home/gowris/Project/Images/gpp130_47.jpeg');case 48, 
                oimg =  imread('/home/gowris/Project/Images/gpp130_48.jpeg');case 49, 
                oimg =  imread('/home/gowris/Project/Images/gpp130_49.jpeg');case 50, 
                 oimg =  imread('/home/gowris/Project/Images/gpp130_50.jpeg'); %case 51,
%                 oimg =  imread('/home/gowris/Project/Images/gpp130_51.jpeg'); case 52,
%                 oimg =  imread('/home/gowris/Project/Images/gpp130_52.jpeg'); case 53,
%                 oimg =   imread('/home/gowris/Project/Images/gpp130_53.jpeg'); case 54,
%                 oimg =   imread('/home/gowris/Project/Images/gpp130_54.jpeg'); case 55,
%                 oimg =   imread('/home/gowris/Project/Images/gpp130_55.jpeg'); case 56,
%                 oimg =   imread('/home/gowris/Project/Images/gpp130_56.jpeg'); case 57,
%                 oimg =   imread('/home/gowris/Project/Images/gpp130_57.jpeg'); case 58,
%                 oimg =   imread('/home/gowris/Project/Images/gpp130_58.jpeg'); case 59,
%                 oimg =   imread('/home/gowris/Project/Images/gpp130_59.jpeg'); case 60,
%                 oimg =   imread('/home/gowris/Project/Images/gpp130_60.jpeg'); case 61,
%                 oimg=   imread('/home/gowris/Project/Images/gpp130_61.jpeg'); case 62,
%                 oimg=   imread('/home/gowris/Project/Images/gpp130_62.jpeg'); case 63,
%                 oimg=   imread('/home/gowris/Project/Images/gpp130_63.jpeg'); case 64,
%                 oimg=   imread('/home/gowris/Project/Images/gpp130_64.jpeg'); case 65,
%                 oimg=   imread('/home/gowris/Project/Images/gpp130_65.jpeg'); case 66,
%                 oimg=   imread('/home/gowris/Project/Images/gpp130_66.jpeg'); case 67,
%                 oimg=   imread('/home/gowris/Project/Images/gpp130_67.jpeg'); case 68,
%                 oimg=   imread('/home/gowris/Project/Images/gpp130_68.jpeg'); case 69,
%                 oimg=   imread('/home/gowris/Project/Images/gpp130_69.jpeg'); case 70,
%                 oimg=   imread('/home/gowris/Project/Images/gpp130_70.jpeg'); case 71,
%                 oimg=   imread('/home/gowris/Project/Images/gpp130_71.jpeg'); case 72,
%                 oimg=   imread('/home/gowris/Project/Images/gpp130_72.jpeg'); case 73,
%                 oimg=   imread('/home/gowris/Project/Images/gpp130_73.jpeg'); case 74,
%                 oimg=   imread('/home/gowris/Project/Images/gpp130_74.jpeg');
        end     
        
        
    case 3,
        switch i,
            case 1,
                oimg =  imread('/home/gowris/Project/Images/nucle_01.jpeg'); case 2,
                oimg =  imread('/home/gowris/Project/Images/nucle_02.jpeg'); case 3,
                oimg =  imread('/home/gowris/Project/Images/nucle_03.jpeg'); case 4,
                oimg =  imread('/home/gowris/Project/Images/nucle_04.jpeg'); case 5,
                oimg =  imread('/home/gowris/Project/Images/nucle_05.jpeg'); case 6,
                
                oimg =  imread('/home/gowris/Project/Images/nucle_06.jpeg'); case 7,
                oimg =  imread('/home/gowris/Project/Images/nucle_07.jpeg'); case 8,
                oimg =  imread('/home/gowris/Project/Images/nucle_08.jpeg'); case 9,
                oimg =  imread('/home/gowris/Project/Images/nucle_09.jpeg'); case 10,
                oimg =  imread('/home/gowris/Project/Images/nucle_10.jpeg'); case 11,
                
                oimg =  imread('/home/gowris/Project/Images/nucle_11.jpeg'); case 12,
                oimg =  imread('/home/gowris/Project/Images/nucle_12.jpeg'); case 13,
                oimg =  imread('/home/gowris/Project/Images/nucle_13.jpeg'); case 14,
                oimg =  imread('/home/gowris/Project/Images/nucle_14.jpeg'); case 15,
                oimg =  imread('/home/gowris/Project/Images/nucle_15.jpeg'); case 16,
                
                oimg =  imread('/home/gowris/Project/Images/nucle_16.jpeg'); case 17,
                oimg =  imread('/home/gowris/Project/Images/nucle_17.jpeg'); case 18,
                oimg =  imread('/home/gowris/Project/Images/nucle_18.jpeg'); case 19,
                oimg =  imread('/home/gowris/Project/Images/nucle_19.jpeg'); case 20,
                oimg =  imread('/home/gowris/Project/Images/nucle_20.jpeg'); case 21,
                
                oimg =  imread('/home/gowris/Project/Images/nucle_21.jpeg'); case 22,
                oimg =  imread('/home/gowris/Project/Images/nucle_22.jpeg'); case 23,
                oimg =  imread('/home/gowris/Project/Images/nucle_23.jpeg'); case 24,
                oimg =  imread('/home/gowris/Project/Images/nucle_24.jpeg'); case 25,
                oimg =  imread('/home/gowris/Project/Images/nucle_25.jpeg'); case 26,
                
                oimg =  imread('/home/gowris/Project/Images/nucle_26.jpeg'); case 27,
                oimg =  imread('/home/gowris/Project/Images/nucle_27.jpeg'); case 28,
                oimg =  imread('/home/gowris/Project/Images/nucle_28.jpeg'); case 29,
                oimg =  imread('/home/gowris/Project/Images/nucle_29.jpeg'); case 30,
                oimg =  imread('/home/gowris/Project/Images/nucle_30.jpeg'); case 31,
                
                oimg =  imread('/home/gowris/Project/Images/nucle_31.jpeg'); case 32,
                oimg =  imread('/home/gowris/Project/Images/nucle_32.jpeg'); case 33,
                oimg =  imread('/home/gowris/Project/Images/nucle_33.jpeg'); case 34,
                oimg =  imread('/home/gowris/Project/Images/nucle_34.jpeg'); case 35,
                oimg =  imread('/home/gowris/Project/Images/nucle_35.jpeg'); case 36,
                
                oimg =  imread('/home/gowris/Project/Images/nucle_36.jpeg'); case 37,
                oimg =  imread('/home/gowris/Project/Images/nucle_37.jpeg'); case 38,
                oimg =  imread('/home/gowris/Project/Images/nucle_38.jpeg'); case 39,
                oimg =  imread('/home/gowris/Project/Images/nucle_39.jpeg'); case 40,
                oimg =  imread('/home/gowris/Project/Images/nucle_40.jpeg'); case 41,
                
                oimg =  imread('/home/gowris/Project/Images/nucle_41.jpeg'); case 42,
                oimg =  imread('/home/gowris/Project/Images/nucle_42.jpeg'); case 43,
                oimg =  imread('/home/gowris/Project/Images/nucle_43.jpeg'); case 44,
                oimg =  imread('/home/gowris/Project/Images/nucle_44.jpeg'); case 45,
                oimg =  imread('/home/gowris/Project/Images/nucle_45.jpeg'); case 46,
                oimg= imread('/home/gowris/Project/Images/nucle_46.jpeg');case 47,
                oimg= imread('/home/gowris/Project/Images/nucle_47.jpeg');case 48, 
                oimg= imread('/home/gowris/Project/Images/nucle_48.jpeg');case 49, 
                oimg= imread('/home/gowris/Project/Images/nucle_49.jpeg');case 50, 
                oimg=   imread('/home/gowris/Project/Images/nucle_50.jpeg'); % case 51,
%                 oimg=   imread('/home/gowris/Project/Images/nucle_51.jpeg'); case 52,
%                 oimg=   imread('/home/gowris/Project/Images/nucle_52.jpeg'); case 53,
%                 oimg=   imread('/home/gowris/Project/Images/nucle_53.jpeg'); case 54,
%                 oimg=   imread('/home/gowris/Project/Images/nucle_54.jpeg'); case 55,
%                 oimg=   imread('/home/gowris/Project/Images/nucle_55.jpeg'); case 56,
%                 oimg=   imread('/home/gowris/Project/Images/nucle_56.jpeg'); case 57,
%                 oimg=   imread('/home/gowris/Project/Images/nucle_57.jpeg'); case 58,
%                 oimg=   imread('/home/gowris/Project/Images/nucle_58.jpeg'); case 59,
%                 oimg=   imread('/home/gowris/Project/Images/nucle_59.jpeg'); case 60,
%                 oimg=   imread('/home/gowris/Project/Images/nucle_60.jpeg'); case 61,
%                 oimg=   imread('/home/gowris/Project/Images/nucle_61.jpeg'); case 62,
%                 oimg=   imread('/home/gowris/Project/Images/nucle_62.jpeg'); case 63,
%                 oimg=   imread('/home/gowris/Project/Images/nucle_63.jpeg'); case 64,
%                 oimg=   imread('/home/gowris/Project/Images/nucle_64.jpeg'); case 65,
%                 oimg=   imread('/home/gowris/Project/Images/nucle_65.jpeg'); case 66,
%                 oimg=   imread('/home/gowris/Project/Images/nucle_66.jpeg'); case 67,
%                 oimg=   imread('/home/gowris/Project/Images/nucle_67.jpeg'); case 68,
%                 oimg=   imread('/home/gowris/Project/Images/nucle_68.jpeg'); case 69,
%                 oimg=   imread('/home/gowris/Project/Images/nucle_69.jpeg'); case 70,
%                 oimg=   imread('/home/gowris/Project/Images/nucle_70.jpeg'); case 71,
%                 oimg=   imread('/home/gowris/Project/Images/nucle_71.jpeg'); case 72,
%                 oimg=   imread('/home/gowris/Project/Images/nucle_72.jpeg'); case 73,
%                 oimg=   imread('/home/gowris/Project/Images/nucle_73.jpeg'); case 74,
%                 oimg=   imread('/home/gowris/Project/Images/nucle_74.jpeg');
                
                
                
        end
    case 4,
        switch i,
            
            case 1,
                oimg =  imread('/home/gowris/Project/Images/giant_01.jpeg'); case 2,
                oimg =  imread('/home/gowris/Project/Images/giant_02.jpeg'); case 3,
                oimg =  imread('/home/gowris/Project/Images/giant_03.jpeg'); case 4,
                oimg =  imread('/home/gowris/Project/Images/giant_04.jpeg'); case 5,
                oimg =  imread('/home/gowris/Project/Images/giant_05.jpeg'); case 6,
                
                oimg =  imread('/home/gowris/Project/Images/giant_06.jpeg'); case 7,
                oimg =  imread('/home/gowris/Project/Images/giant_07.jpeg'); case 8,
                oimg =  imread('/home/gowris/Project/Images/giant_08.jpeg'); case 9,
                oimg =  imread('/home/gowris/Project/Images/giant_09.jpeg'); case 10,
                oimg =  imread('/home/gowris/Project/Images/giant_10.jpeg'); case 11,
                
                oimg =  imread('/home/gowris/Project/Images/giant_11.jpeg'); case 12,
                oimg =  imread('/home/gowris/Project/Images/giant_12.jpeg'); case 13,
                oimg =  imread('/home/gowris/Project/Images/giant_13.jpeg'); case 14,
                oimg =  imread('/home/gowris/Project/Images/giant_14.jpeg'); case 15,
                oimg =  imread('/home/gowris/Project/Images/giant_15.jpeg'); case 16,
                
                oimg =  imread('/home/gowris/Project/Images/giant_16.jpeg'); case 17,
                oimg =  imread('/home/gowris/Project/Images/giant_17.jpeg'); case 18,
                oimg =  imread('/home/gowris/Project/Images/giant_18.jpeg'); case 19,
                oimg =  imread('/home/gowris/Project/Images/giant_19.jpeg'); case 20,
                oimg =  imread('/home/gowris/Project/Images/giant_20.jpeg'); case 21,
                
                oimg =  imread('/home/gowris/Project/Images/giant_21.jpeg'); case 22,
                oimg =  imread('/home/gowris/Project/Images/giant_22.jpeg'); case 23,
                oimg =  imread('/home/gowris/Project/Images/giant_23.jpeg'); case 24,
                oimg =  imread('/home/gowris/Project/Images/giant_24.jpeg'); case 25,
                oimg =  imread('/home/gowris/Project/Images/giant_25.jpeg'); case 26,
                
                oimg =  imread('/home/gowris/Project/Images/giant_26.jpeg'); case 27,
                oimg =  imread('/home/gowris/Project/Images/giant_27.jpeg'); case 28,
                oimg =  imread('/home/gowris/Project/Images/giant_28.jpeg'); case 29,
                oimg =  imread('/home/gowris/Project/Images/giant_29.jpeg'); case 30,
                oimg =  imread('/home/gowris/Project/Images/giant_30.jpeg'); case 31,
                
                oimg =  imread('/home/gowris/Project/Images/giant_31.jpeg'); case 32,
                oimg =  imread('/home/gowris/Project/Images/giant_32.jpeg'); case 33,
                oimg =  imread('/home/gowris/Project/Images/giant_33.jpeg'); case 34,
                oimg =  imread('/home/gowris/Project/Images/giant_34.jpeg'); case 35,
                oimg =  imread('/home/gowris/Project/Images/giant_35.jpeg'); case 36,
                
                oimg =  imread('/home/gowris/Project/Images/giant_36.jpeg'); case 37,
                oimg =  imread('/home/gowris/Project/Images/giant_37.jpeg'); case 38,
                oimg =  imread('/home/gowris/Project/Images/giant_38.jpeg'); case 39,
                oimg =  imread('/home/gowris/Project/Images/giant_39.jpeg'); case 40,
                oimg =  imread('/home/gowris/Project/Images/giant_40.jpeg'); case 41,
                oimg =  imread('/home/gowris/Project/Images/giant_41.jpeg'); case 42,
                oimg =  imread('/home/gowris/Project/Images/giant_42.jpeg'); case 43,
                oimg =  imread('/home/gowris/Project/Images/giant_43.jpeg'); case 44,
                oimg =  imread('/home/gowris/Project/Images/giant_44.jpeg'); case 45,
                oimg =  imread('/home/gowris/Project/Images/giant_45.jpeg'); case 46,
                
                oimg= imread('/home/gowris/Project/Images/giant_46.jpeg');case 47,
                oimg= imread('/home/gowris/Project/Images/giant_47.jpeg');case 48, 
                oimg= imread('/home/gowris/Project/Images/giant_48.jpeg');case 49, 
                oimg= imread('/home/gowris/Project/Images/giant_49.jpeg');case 50, 
                oimg=   imread('/home/gowris/Project/Images/giant_50.jpeg'); %case 51,
%                 oimg=   imread('/home/gowris/Project/Images/giant_51.jpeg'); case 52,
%                 oimg=   imread('/home/gowris/Project/Images/giant_52.jpeg'); case 53,
%                 oimg=   imread('/home/gowris/Project/Images/giant_53.jpeg'); case 54,
%                 oimg=   imread('/home/gowris/Project/Images/giant_54.jpeg'); case 55,
%                 oimg=   imread('/home/gowris/Project/Images/giant_55.jpeg'); case 56,
%                 oimg=   imread('/home/gowris/Project/Images/giant_56.jpeg'); case 57,
%                 oimg=   imread('/home/gowris/Project/Images/giant_57.jpeg'); case 58,
%                 oimg=   imread('/home/gowris/Project/Images/giant_58.jpeg'); case 59,
%                 oimg=   imread('/home/gowris/Project/Images/giant_59.jpeg'); case 60,
%                 oimg=   imread('/home/gowris/Project/Images/giant_60.jpeg'); case 61,
%                 oimg=   imread('/home/gowris/Project/Images/giant_61.jpeg'); case 62,
%                 oimg=   imread('/home/gowris/Project/Images/giant_62.jpeg'); case 63,
%                 oimg=   imread('/home/gowris/Project/Images/giant_63.jpeg'); case 64,
%                 oimg=   imread('/home/gowris/Project/Images/giant_64.jpeg'); case 65,
%                 oimg=   imread('/home/gowris/Project/Images/giant_65.jpeg'); case 66,
%                 oimg=   imread('/home/gowris/Project/Images/giant_66.jpeg'); case 67,
%                 oimg=   imread('/home/gowris/Project/Images/giant_67.jpeg'); case 68,
%                 oimg=   imread('/home/gowris/Project/Images/giant_68.jpeg'); case 69,
%                 oimg=   imread('/home/gowris/Project/Images/giant_69.jpeg'); case 70,
%                 oimg=   imread('/home/gowris/Project/Images/giant_70.jpeg'); case 71,
%                 oimg=   imread('/home/gowris/Project/Images/giant_71.jpeg'); case 72,
%                 oimg=   imread('/home/gowris/Project/Images/giant_72.jpeg'); case 73,
%                 oimg=   imread('/home/gowris/Project/Images/giant_73.jpeg'); case 74,
%                 oimg=   imread('/home/gowris/Project/Images/giant_74.jpeg');
                
        end   
        
        
    case 5,
        switch i,
            case 1,
                oimg =  imread('/home/gowris/Project/Images/mc151_01.jpeg'); case 2,
                oimg =  imread('/home/gowris/Project/Images/mc151_02.jpeg'); case 3,
                oimg =  imread('/home/gowris/Project/Images/mc151_03.jpeg'); case 4,
                oimg =  imread('/home/gowris/Project/Images/mc151_04.jpeg'); case 5,
                oimg =  imread('/home/gowris/Project/Images/mc151_05.jpeg'); case 6,
                
                oimg =  imread('/home/gowris/Project/Images/mc151_06.jpeg'); case 7,
                oimg =  imread('/home/gowris/Project/Images/mc151_07.jpeg'); case 8,
                oimg =  imread('/home/gowris/Project/Images/mc151_08.jpeg'); case 9,
                oimg =  imread('/home/gowris/Project/Images/mc151_09.jpeg'); case 10,
                oimg =  imread('/home/gowris/Project/Images/mc151_10.jpeg'); case 11,
                
                oimg =  imread('/home/gowris/Project/Images/mc151_11.jpeg'); case 12,
                oimg =  imread('/home/gowris/Project/Images/mc151_12.jpeg'); case 13,
                oimg =  imread('/home/gowris/Project/Images/mc151_13.jpeg'); case 14,
                oimg =  imread('/home/gowris/Project/Images/mc151_14.jpeg'); case 15,
                oimg =  imread('/home/gowris/Project/Images/mc151_15.jpeg'); case 16,
                
                oimg =  imread('/home/gowris/Project/Images/mc151_16.jpeg'); case 17,
                oimg =  imread('/home/gowris/Project/Images/mc151_17.jpeg'); case 18,
                oimg =  imread('/home/gowris/Project/Images/mc151_18.jpeg'); case 19,
                oimg =  imread('/home/gowris/Project/Images/mc151_19.jpeg'); case 20,
                oimg =  imread('/home/gowris/Project/Images/mc151_20.jpeg'); case 21,
                
                oimg =  imread('/home/gowris/Project/Images/mc151_21.jpeg'); case 22,
                oimg =  imread('/home/gowris/Project/Images/mc151_22.jpeg'); case 23,
                oimg =  imread('/home/gowris/Project/Images/mc151_23.jpeg'); case 24,
                oimg =  imread('/home/gowris/Project/Images/mc151_24.jpeg'); case 25,
                oimg =  imread('/home/gowris/Project/Images/mc151_25.jpeg'); case 26,
                
                oimg =  imread('/home/gowris/Project/Images/mc151_26.jpeg'); case 27,
                oimg =  imread('/home/gowris/Project/Images/mc151_27.jpeg'); case 28,
                oimg =  imread('/home/gowris/Project/Images/mc151_28.jpeg'); case 29,
                oimg =  imread('/home/gowris/Project/Images/mc151_29.jpeg'); case 30,
                oimg =  imread('/home/gowris/Project/Images/mc151_30.jpeg'); case 31,
                
                oimg =  imread('/home/gowris/Project/Images/mc151_31.jpeg'); case 32,
                oimg =  imread('/home/gowris/Project/Images/mc151_32.jpeg'); case 33,
                oimg =  imread('/home/gowris/Project/Images/mc151_33.jpeg'); case 34,
                oimg =  imread('/home/gowris/Project/Images/mc151_34.jpeg'); case 35,
                oimg =  imread('/home/gowris/Project/Images/mc151_35.jpeg'); case 36,
                
                oimg =  imread('/home/gowris/Project/Images/mc151_36.jpeg'); case 37,
                oimg =  imread('/home/gowris/Project/Images/mc151_37.jpeg'); case 38,
                oimg =  imread('/home/gowris/Project/Images/mc151_38.jpeg'); case 39,
                oimg =  imread('/home/gowris/Project/Images/mc151_39.jpeg'); case 40,
                oimg =  imread('/home/gowris/Project/Images/mc151_40.jpeg'); case 41,
                
                oimg =  imread('/home/gowris/Project/Images/mc151_41.jpeg'); case 42,
                oimg =  imread('/home/gowris/Project/Images/mc151_42.jpeg'); case 43,
                oimg =  imread('/home/gowris/Project/Images/mc151_43.jpeg'); case 44,
                oimg =  imread('/home/gowris/Project/Images/mc151_44.jpeg'); case 45,
                oimg =  imread('/home/gowris/Project/Images/mc151_45.jpeg'); case 46,
                
                oimg= imread('/home/gowris/Project/Images/mc151_46.jpeg');case 47,
                oimg= imread('/home/gowris/Project/Images/mc151_47.jpeg');case 48, 
                oimg= imread('/home/gowris/Project/Images/mc151_48.jpeg');case 49, 
                oimg= imread('/home/gowris/Project/Images/mc151_49.jpeg');case 50, 
                oimg=   imread('/home/gowris/Project/Images/mc151_50.jpeg'); %case 51,
%                 oimg=   imread('/home/gowris/Project/Images/mc151_51.jpeg'); case 52,
%                 oimg=   imread('/home/gowris/Project/Images/mc151_52.jpeg'); case 53,
%                 oimg=   imread('/home/gowris/Project/Images/mc151_53.jpeg'); case 54,
%                 oimg=   imread('/home/gowris/Project/Images/mc151_54.jpeg'); case 55,
%                 oimg=   imread('/home/gowris/Project/Images/mc151_55.jpeg'); case 56,
%                 oimg=   imread('/home/gowris/Project/Images/mc151_56.jpeg'); case 57,
%                 oimg=   imread('/home/gowris/Project/Images/mc151_57.jpeg'); case 58,
%                 oimg=   imread('/home/gowris/Project/Images/mc151_58.jpeg'); case 59,
%                 oimg=   imread('/home/gowris/Project/Images/mc151_59.jpeg'); case 60,
%                 oimg=   imread('/home/gowris/Project/Images/mc151_60.jpeg'); case 61,
%                 oimg=   imread('/home/gowris/Project/Images/mc151_61.jpeg'); case 62,
%                 oimg=   imread('/home/gowris/Project/Images/mc151_62.jpeg'); case 63,
%                 oimg=   imread('/home/gowris/Project/Images/mc151_63.jpeg'); case 64,
%                 oimg=   imread('/home/gowris/Project/Images/mc151_64.jpeg'); case 65,
%                 oimg=   imread('/home/gowris/Project/Images/mc151_65.jpeg'); case 66,
%                 oimg=   imread('/home/gowris/Project/Images/mc151_66.jpeg'); case 67,
%                 oimg=   imread('/home/gowris/Project/Images/mc151_67.jpeg'); case 68,
%                 oimg=   imread('/home/gowris/Project/Images/mc151_68.jpeg'); case 69,
%                 oimg=   imread('/home/gowris/Project/Images/mc151_69.jpeg'); case 70,
%                 oimg=   imread('/home/gowris/Project/Images/mc151_70.jpeg'); case 71,
%                 oimg=   imread('/home/gowris/Project/Images/mc151_71.jpeg'); case 72,
%                 oimg=   imread('/home/gowris/Project/Images/mc151_72.jpeg'); case 73,
%                 oimg=   imread('/home/gowris/Project/Images/mc151_73.jpeg'); case 74,
%                 oimg=   imread('/home/gowris/Project/Images/mc151_74.jpeg');
%                 
        end
        
    case 6, 
        switch i,
            case 1,
                oimg= imread('/home/gowris/Project/Images/dap_01.jpeg');case 2,
                oimg= imread('/home/gowris/Project/Images/dap_02.jpeg');case 3,
                oimg= imread('/home/gowris/Project/Images/dap_03.jpeg');case 4,
                oimg= imread('/home/gowris/Project/Images/dap_04.jpeg');case 5,
                oimg= imread('/home/gowris/Project/Images/dap_05.jpeg');case 6,
                oimg= imread('/home/gowris/Project/Images/dap_06.jpeg');case 7,
                oimg= imread('/home/gowris/Project/Images/dap_07.jpeg');case 8,
                oimg= imread('/home/gowris/Project/Images/dap_08.jpeg');case 9,
                oimg= imread('/home/gowris/Project/Images/dap_09.jpeg');case 10,
                oimg= imread('/home/gowris/Project/Images/dap_10.jpeg');case 11,         
                oimg= imread('/home/gowris/Project/Images/dap_11.jpeg');case 12,
                oimg= imread('/home/gowris/Project/Images/dap_12.jpeg');case 13,
                oimg= imread('/home/gowris/Project/Images/dap_13.jpeg');case 14,
                oimg= imread('/home/gowris/Project/Images/dap_14.jpeg');case 15,
                oimg= imread('/home/gowris/Project/Images/dap_15.jpeg');case 16,
                oimg= imread('/home/gowris/Project/Images/dap_16.jpeg');case 17,
                oimg= imread('/home/gowris/Project/Images/dap_17.jpeg');case 18,
                oimg= imread('/home/gowris/Project/Images/dap_18.jpeg');case 19,
                oimg= imread('/home/gowris/Project/Images/dap_19.jpeg');case 20,
                oimg= imread('/home/gowris/Project/Images/dap_20.jpeg');case 21,
                oimg= imread('/home/gowris/Project/Images/dap_21.jpeg');case 22,
                oimg= imread('/home/gowris/Project/Images/dap_22.jpeg');case 23,
                oimg= imread('/home/gowris/Project/Images/dap_23.jpeg');case 24,
                oimg= imread('/home/gowris/Project/Images/dap_24.jpeg');case 25,
                oimg= imread('/home/gowris/Project/Images/dap_25.jpeg');case 26,
                oimg= imread('/home/gowris/Project/Images/dap_26.jpeg');case 27,
                oimg= imread('/home/gowris/Project/Images/dap_27.jpeg');case 28,
                oimg= imread('/home/gowris/Project/Images/dap_28.jpeg');case 29,
                oimg= imread('/home/gowris/Project/Images/dap_29.jpeg');case 30,
                oimg= imread('/home/gowris/Project/Images/dap_30.jpeg');case 31,
                oimg= imread('/home/gowris/Project/Images/dap_31.jpeg');case 32,
                oimg= imread('/home/gowris/Project/Images/dap_32.jpeg');case 33,
                oimg= imread('/home/gowris/Project/Images/dap_33.jpeg');case 34,
                oimg= imread('/home/gowris/Project/Images/dap_34.jpeg');case 35,
                oimg= imread('/home/gowris/Project/Images/dap_35.jpeg');case 36,
                oimg= imread('/home/gowris/Project/Images/dap_36.jpeg');case 37,
                oimg= imread('/home/gowris/Project/Images/dap_37.jpeg');case 38,
                oimg= imread('/home/gowris/Project/Images/dap_38.jpeg');case 39,
                oimg= imread('/home/gowris/Project/Images/dap_39.jpeg');case 40,
                oimg= imread('/home/gowris/Project/Images/dap_40.jpeg');case 41,
                
                oimg= imread('/home/gowris/Project/Images/dap_41.jpeg');case 42,
                oimg= imread('/home/gowris/Project/Images/dap_42.jpeg');case 43,
                oimg= imread('/home/gowris/Project/Images/dap_43.jpeg');case 44,
                oimg= imread('/home/gowris/Project/Images/dap_44.jpeg');case 45,
                oimg= imread('/home/gowris/Project/Images/dap_45.jpeg'); case 46,
                
                oimg= imread('/home/gowris/Project/Images/dap_46.jpeg');case 47,
                oimg= imread('/home/gowris/Project/Images/dap_47.jpeg');case 48, 
                oimg= imread('/home/gowris/Project/Images/dap_48.jpeg');case 49, 
                oimg= imread('/home/gowris/Project/Images/dap_49.jpeg');case 50, 
                oimg=   imread('/home/gowris/Project/Images/dap_50.jpeg'); %case 51,
%                 oimg=   imread('/home/gowris/Project/Images/dap_51.jpeg'); case 52,
%                 oimg=   imread('/home/gowris/Project/Images/dap_52.jpeg'); case 53,
%                 oimg=   imread('/home/gowris/Project/Images/dap_53.jpeg'); case 54,
%                 oimg=   imread('/home/gowris/Project/Images/dap_54.jpeg'); case 55,
%                 oimg=   imread('/home/gowris/Project/Images/dap_55.jpeg'); case 56,
%                 oimg=   imread('/home/gowris/Project/Images/dap_56.jpeg'); case 57,
%                 oimg=   imread('/home/gowris/Project/Images/dap_57.jpeg'); case 58,
%                 oimg=   imread('/home/gowris/Project/Images/dap_58.jpeg'); case 59,
%                 oimg=   imread('/home/gowris/Project/Images/dap_59.jpeg'); case 60,
%                 oimg=   imread('/home/gowris/Project/Images/dap_60.jpeg'); case 61,
%                 oimg=   imread('/home/gowris/Project/Images/dap_61.jpeg'); case 62,
%                 oimg=   imread('/home/gowris/Project/Images/dap_62.jpeg'); case 63,
%                 oimg=   imread('/home/gowris/Project/Images/dap_63.jpeg'); case 64,
%                 oimg=   imread('/home/gowris/Project/Images/dap_64.jpeg'); case 65,
%                 oimg=   imread('/home/gowris/Project/Images/dap_65.jpeg'); case 66,
%                 oimg=   imread('/home/gowris/Project/Images/dap_66.jpeg'); case 67,
%                 oimg=   imread('/home/gowris/Project/Images/dap_67.jpeg'); case 68,
%                 oimg=   imread('/home/gowris/Project/Images/dap_68.jpeg'); case 69,
%                 oimg=   imread('/home/gowris/Project/Images/dap_69.jpeg'); case 70,
%                 oimg=   imread('/home/gowris/Project/Images/dap_70.jpeg'); case 71,
%                 oimg=   imread('/home/gowris/Project/Images/dap_71.jpeg'); case 72,
%                 oimg=   imread('/home/gowris/Project/Images/dap_72.jpeg'); case 73,
%                 oimg=   imread('/home/gowris/Project/Images/dap_73.jpeg'); case 74,
%                 oimg=   imread('/home/gowris/Project/Images/dap_74.jpeg');
        end
        
        
        
        
        
    case 7, 
        switch i,
            case 1,
                oimg= imread('/home/gowris/Project/Images/erdak_01.jpeg');case 2,
                oimg= imread('/home/gowris/Project/Images/erdak_02.jpeg');case 3,
                oimg= imread('/home/gowris/Project/Images/erdak_03.jpeg');case 4,
                oimg= imread('/home/gowris/Project/Images/erdak_04.jpeg');case 5,
                oimg= imread('/home/gowris/Project/Images/erdak_05.jpeg');case 6,
                oimg= imread('/home/gowris/Project/Images/erdak_06.jpeg');case 7,
                oimg= imread('/home/gowris/Project/Images/erdak_07.jpeg');case 8,
                oimg= imread('/home/gowris/Project/Images/erdak_08.jpeg');case 9,
                oimg= imread('/home/gowris/Project/Images/erdak_09.jpeg');case 10,
                oimg= imread('/home/gowris/Project/Images/erdak_10.jpeg');case 11,         
                oimg= imread('/home/gowris/Project/Images/erdak_11.jpeg');case 12,
                oimg= imread('/home/gowris/Project/Images/erdak_12.jpeg');case 13,
                oimg= imread('/home/gowris/Project/Images/erdak_13.jpeg');case 14,
                oimg= imread('/home/gowris/Project/Images/erdak_14.jpeg');case 15,
                oimg= imread('/home/gowris/Project/Images/erdak_15.jpeg');case 16,
                oimg= imread('/home/gowris/Project/Images/erdak_16.jpeg');case 17,
                oimg= imread('/home/gowris/Project/Images/erdak_17.jpeg');case 18,
                oimg= imread('/home/gowris/Project/Images/erdak_18.jpeg');case 19,
                oimg= imread('/home/gowris/Project/Images/erdak_19.jpeg');case 20,
                oimg= imread('/home/gowris/Project/Images/erdak_20.jpeg');case 21,
                oimg= imread('/home/gowris/Project/Images/erdak_21.jpeg');case 22,
                oimg= imread('/home/gowris/Project/Images/erdak_22.jpeg');case 23,
                oimg= imread('/home/gowris/Project/Images/erdak_23.jpeg');case 24,
                oimg= imread('/home/gowris/Project/Images/erdak_24.jpeg');case 25,
                oimg= imread('/home/gowris/Project/Images/erdak_25.jpeg');case 26,
                oimg= imread('/home/gowris/Project/Images/erdak_26.jpeg');case 27,
                oimg= imread('/home/gowris/Project/Images/erdak_27.jpeg');case 28,
                oimg= imread('/home/gowris/Project/Images/erdak_28.jpeg');case 29,
                oimg= imread('/home/gowris/Project/Images/erdak_29.jpeg');case 30,
                oimg= imread('/home/gowris/Project/Images/erdak_30.jpeg');case 31,
                oimg= imread('/home/gowris/Project/Images/erdak_31.jpeg');case 32,
                oimg= imread('/home/gowris/Project/Images/erdak_32.jpeg');case 33,
                oimg= imread('/home/gowris/Project/Images/erdak_33.jpeg');case 34,
                oimg= imread('/home/gowris/Project/Images/erdak_34.jpeg');case 35,
                oimg= imread('/home/gowris/Project/Images/erdak_35.jpeg');case 36,
                oimg= imread('/home/gowris/Project/Images/erdak_36.jpeg');case 37,
                oimg= imread('/home/gowris/Project/Images/erdak_37.jpeg');case 38,
                oimg= imread('/home/gowris/Project/Images/erdak_38.jpeg');case 39,
                oimg= imread('/home/gowris/Project/Images/erdak_39.jpeg');case 40,
                oimg= imread('/home/gowris/Project/Images/erdak_40.jpeg'); case 41,
                
                oimg= imread('/home/gowris/Project/Images/erdak_41.jpeg');case 42,
                oimg= imread('/home/gowris/Project/Images/erdak_42.jpeg');case 43,
                oimg= imread('/home/gowris/Project/Images/erdak_43.jpeg');case 44,
                oimg= imread('/home/gowris/Project/Images/erdak_44.jpeg');case 45,
                oimg= imread('/home/gowris/Project/Images/erdak_45.jpeg'); case 46,
                oimg= imread('/home/gowris/Project/Images/erdak_46.jpeg');case 47,
                oimg= imread('/home/gowris/Project/Images/erdak_47.jpeg');case 48, 
                oimg= imread('/home/gowris/Project/Images/erdak_48.jpeg');case 49, 
                oimg= imread('/home/gowris/Project/Images/erdak_49.jpeg');case 50,              
                oimg=   imread('/home/gowris/Project/Images/erdak_50.jpeg'); %case 51,
%                 oimg=   imread('/home/gowris/Project/Images/erdak_51.jpeg'); case 52,
%                 oimg=   imread('/home/gowris/Project/Images/erdak_52.jpeg'); case 53,
%                 oimg=   imread('/home/gowris/Project/Images/erdak_53.jpeg'); case 54,
%                 oimg=   imread('/home/gowris/Project/Images/erdak_54.jpeg'); case 55,
%                 oimg=   imread('/home/gowris/Project/Images/erdak_55.jpeg'); case 56,
%                 oimg=   imread('/home/gowris/Project/Images/erdak_56.jpeg'); case 57,
%                 oimg=   imread('/home/gowris/Project/Images/erdak_57.jpeg'); case 58,
%                 oimg=   imread('/home/gowris/Project/Images/erdak_58.jpeg'); case 59,
%                 oimg=   imread('/home/gowris/Project/Images/erdak_59.jpeg'); case 60,
%                 oimg=   imread('/home/gowris/Project/Images/erdak_60.jpeg'); case 61,
%                 oimg=   imread('/home/gowris/Project/Images/erdak_61.jpeg'); case 62,
%                 oimg=   imread('/home/gowris/Project/Images/erdak_62.jpeg'); case 63,
%                 oimg=   imread('/home/gowris/Project/Images/erdak_63.jpeg'); case 64,
%                 oimg=   imread('/home/gowris/Project/Images/erdak_64.jpeg'); case 65,
%                 oimg=   imread('/home/gowris/Project/Images/erdak_65.jpeg'); case 66,
%                 oimg=   imread('/home/gowris/Project/Images/erdak_66.jpeg'); case 67,
%                 oimg=   imread('/home/gowris/Project/Images/erdak_67.jpeg'); case 68,
%                 oimg=   imread('/home/gowris/Project/Images/erdak_68.jpeg'); case 69,
%                 oimg=   imread('/home/gowris/Project/Images/erdak_69.jpeg'); case 70,
%                 oimg=   imread('/home/gowris/Project/Images/erdak_70.jpeg'); case 71,
%                 oimg=   imread('/home/gowris/Project/Images/erdak_71.jpeg'); case 72,
%                 oimg=   imread('/home/gowris/Project/Images/erdak_72.jpeg'); case 73,
%                 oimg=   imread('/home/gowris/Project/Images/erdak_73.jpeg'); case 74,
%                 oimg=   imread('/home/gowris/Project/Images/erdak_74.jpeg');
        end
        
    case 8, 
        switch i,
            case 1,
                oimg= imread('/home/gowris/Project/Images/h4b4_01.jpeg');case 2,
                oimg= imread('/home/gowris/Project/Images/h4b4_02.jpeg');case 3,
                oimg= imread('/home/gowris/Project/Images/h4b4_03.jpeg');case 4,
                oimg= imread('/home/gowris/Project/Images/h4b4_04.jpeg');case 5,
                oimg= imread('/home/gowris/Project/Images/h4b4_05.jpeg');case 6,
                oimg= imread('/home/gowris/Project/Images/h4b4_06.jpeg');case 7,
                oimg= imread('/home/gowris/Project/Images/h4b4_07.jpeg');case 8,
                oimg= imread('/home/gowris/Project/Images/h4b4_08.jpeg');case 9,
                oimg= imread('/home/gowris/Project/Images/h4b4_09.jpeg');case 10,
                oimg= imread('/home/gowris/Project/Images/h4b4_10.jpeg');case 11,         
                oimg= imread('/home/gowris/Project/Images/h4b4_11.jpeg');case 12,
                oimg= imread('/home/gowris/Project/Images/h4b4_12.jpeg');case 13,
                oimg= imread('/home/gowris/Project/Images/h4b4_13.jpeg');case 14,
                oimg= imread('/home/gowris/Project/Images/h4b4_14.jpeg');case 15,
                oimg= imread('/home/gowris/Project/Images/h4b4_15.jpeg');case 16,
                oimg= imread('/home/gowris/Project/Images/h4b4_16.jpeg');case 17,
                oimg= imread('/home/gowris/Project/Images/h4b4_17.jpeg');case 18,
                oimg= imread('/home/gowris/Project/Images/h4b4_18.jpeg');case 19,
                oimg= imread('/home/gowris/Project/Images/h4b4_19.jpeg');case 20,
                oimg= imread('/home/gowris/Project/Images/h4b4_20.jpeg');case 21,
                oimg= imread('/home/gowris/Project/Images/h4b4_21.jpeg');case 22,
                oimg= imread('/home/gowris/Project/Images/h4b4_22.jpeg');case 23,
                oimg= imread('/home/gowris/Project/Images/h4b4_23.jpeg');case 24,
                oimg= imread('/home/gowris/Project/Images/h4b4_24.jpeg');case 25,
                oimg= imread('/home/gowris/Project/Images/h4b4_25.jpeg');case 26,
                oimg= imread('/home/gowris/Project/Images/h4b4_26.jpeg');case 27,
                oimg= imread('/home/gowris/Project/Images/h4b4_27.jpeg');case 28,
                oimg= imread('/home/gowris/Project/Images/h4b4_28.jpeg');case 29,
                oimg= imread('/home/gowris/Project/Images/h4b4_29.jpeg');case 30,
                oimg= imread('/home/gowris/Project/Images/h4b4_30.jpeg');case 31,
                oimg= imread('/home/gowris/Project/Images/h4b4_31.jpeg');case 32,
                oimg= imread('/home/gowris/Project/Images/h4b4_32.jpeg');case 33,
                oimg= imread('/home/gowris/Project/Images/h4b4_33.jpeg');case 34,
                oimg= imread('/home/gowris/Project/Images/h4b4_34.jpeg');case 35,
                oimg= imread('/home/gowris/Project/Images/h4b4_35.jpeg');case 36,
                oimg= imread('/home/gowris/Project/Images/h4b4_36.jpeg');case 37,
                oimg= imread('/home/gowris/Project/Images/h4b4_37.jpeg');case 38,
                oimg= imread('/home/gowris/Project/Images/h4b4_38.jpeg');case 39,
                oimg= imread('/home/gowris/Project/Images/h4b4_39.jpeg');case 40,
                oimg= imread('/home/gowris/Project/Images/h4b4_40.jpeg'); case 41,
                
                oimg= imread('/home/gowris/Project/Images/h4b4_41.jpeg');case 42,
                oimg= imread('/home/gowris/Project/Images/h4b4_42.jpeg');case 43,
                oimg= imread('/home/gowris/Project/Images/h4b4_43.jpeg');case 44,
                oimg= imread('/home/gowris/Project/Images/h4b4_44.jpeg');case 45,
                oimg= imread('/home/gowris/Project/Images/h4b4_45.jpeg'); case 46,
                
                oimg= imread('/home/gowris/Project/Images/h4b4_46.jpeg');case 47,
                oimg= imread('/home/gowris/Project/Images/h4b4_47.jpeg');case 48, 
                oimg= imread('/home/gowris/Project/Images/h4b4_48.jpeg');case 49, 
                oimg= imread('/home/gowris/Project/Images/h4b4_49.jpeg');case 50, 
                oimg=   imread('/home/gowris/Project/Images/h4b4_50.jpeg'); %case 51,
%                 oimg=   imread('/home/gowris/Project/Images/h4b4_51.jpeg'); case 52,
%                 oimg=   imread('/home/gowris/Project/Images/h4b4_52.jpeg'); case 53,
%                 oimg=   imread('/home/gowris/Project/Images/h4b4_53.jpeg'); case 54,
%                 oimg=   imread('/home/gowris/Project/Images/h4b4_54.jpeg'); case 55,
%                 oimg=   imread('/home/gowris/Project/Images/h4b4_55.jpeg'); case 56,
%                 oimg=   imread('/home/gowris/Project/Images/h4b4_56.jpeg'); case 57,
%                 oimg=   imread('/home/gowris/Project/Images/h4b4_57.jpeg'); case 58,
%                 oimg=   imread('/home/gowris/Project/Images/h4b4_58.jpeg'); case 59,
%                 oimg=   imread('/home/gowris/Project/Images/h4b4_59.jpeg'); case 60,
%                 oimg=   imread('/home/gowris/Project/Images/h4b4_60.jpeg'); case 61,
%                 oimg=   imread('/home/gowris/Project/Images/h4b4_61.jpeg'); case 62,
%                 oimg=   imread('/home/gowris/Project/Images/h4b4_62.jpeg'); case 63,
%                 oimg=   imread('/home/gowris/Project/Images/h4b4_63.jpeg'); case 64,
%                 oimg=   imread('/home/gowris/Project/Images/h4b4_64.jpeg'); case 65,
%                 oimg=   imread('/home/gowris/Project/Images/h4b4_65.jpeg'); case 66,
%                 oimg=   imread('/home/gowris/Project/Images/h4b4_66.jpeg'); case 67,
%                 oimg=   imread('/home/gowris/Project/Images/h4b4_67.jpeg'); case 68,
%                 oimg=   imread('/home/gowris/Project/Images/h4b4_68.jpeg'); case 69,
%                 oimg=   imread('/home/gowris/Project/Images/h4b4_69.jpeg'); case 70,
%                 oimg=   imread('/home/gowris/Project/Images/h4b4_70.jpeg'); case 71,
%                 oimg=   imread('/home/gowris/Project/Images/h4b4_71.jpeg'); case 72,
%                 oimg=   imread('/home/gowris/Project/Images/h4b4_72.jpeg'); case 73,
%                 oimg=   imread('/home/gowris/Project/Images/h4b4_73.jpeg'); case 74,
%                 oimg=   imread('/home/gowris/Project/Images/h4b4_74.jpeg');
%                 
%                 
                
        end
        
    case 9, 
        switch i,
            case 1,
                oimg= imread('/home/gowris/Project/Images/phal_01.jpeg');case 2,
                oimg= imread('/home/gowris/Project/Images/phal_02.jpeg');case 3,
                oimg= imread('/home/gowris/Project/Images/phal_03.jpeg');case 4,
                oimg= imread('/home/gowris/Project/Images/phal_04.jpeg');case 5,
                oimg= imread('/home/gowris/Project/Images/phal_05.jpeg');case 6,
                oimg= imread('/home/gowris/Project/Images/phal_06.jpeg');case 7,
                oimg= imread('/home/gowris/Project/Images/phal_07.jpeg');case 8,
                oimg= imread('/home/gowris/Project/Images/phal_08.jpeg');case 9,
                oimg= imread('/home/gowris/Project/Images/phal_09.jpeg');case 10,
                oimg= imread('/home/gowris/Project/Images/phal_10.jpeg');case 11,         
                oimg= imread('/home/gowris/Project/Images/phal_11.jpeg');case 12,
                oimg= imread('/home/gowris/Project/Images/phal_12.jpeg');case 13,
                oimg= imread('/home/gowris/Project/Images/phal_13.jpeg');case 14,
                oimg= imread('/home/gowris/Project/Images/phal_14.jpeg');case 15,
                oimg= imread('/home/gowris/Project/Images/phal_15.jpeg');case 16,
                oimg= imread('/home/gowris/Project/Images/phal_16.jpeg');case 17,
                oimg= imread('/home/gowris/Project/Images/phal_17.jpeg');case 18,
                oimg= imread('/home/gowris/Project/Images/phal_18.jpeg');case 19,
                oimg= imread('/home/gowris/Project/Images/phal_19.jpeg');case 20,
                oimg= imread('/home/gowris/Project/Images/phal_20.jpeg');case 21,
                oimg= imread('/home/gowris/Project/Images/phal_21.jpeg');case 22,
                oimg= imread('/home/gowris/Project/Images/phal_22.jpeg');case 23,
                oimg= imread('/home/gowris/Project/Images/phal_23.jpeg');case 24,
                oimg= imread('/home/gowris/Project/Images/phal_24.jpeg');case 25,
                oimg= imread('/home/gowris/Project/Images/phal_25.jpeg');case 26,
                oimg= imread('/home/gowris/Project/Images/phal_26.jpeg');case 27,
                oimg= imread('/home/gowris/Project/Images/phal_27.jpeg');case 28,
                oimg= imread('/home/gowris/Project/Images/phal_28.jpeg');case 29,
                oimg= imread('/home/gowris/Project/Images/phal_29.jpeg');case 30,
                oimg= imread('/home/gowris/Project/Images/phal_30.jpeg');case 31,
                oimg= imread('/home/gowris/Project/Images/phal_31.jpeg');case 32,
                oimg= imread('/home/gowris/Project/Images/phal_32.jpeg');case 33,
                oimg= imread('/home/gowris/Project/Images/phal_33.jpeg');case 34,
                oimg= imread('/home/gowris/Project/Images/phal_34.jpeg');case 35,
                oimg= imread('/home/gowris/Project/Images/phal_35.jpeg');case 36,
                oimg= imread('/home/gowris/Project/Images/phal_36.jpeg');case 37,
                oimg= imread('/home/gowris/Project/Images/phal_37.jpeg');case 38,
                oimg= imread('/home/gowris/Project/Images/phal_38.jpeg');case 39,
                oimg= imread('/home/gowris/Project/Images/phal_39.jpeg');case 40,
                oimg= imread('/home/gowris/Project/Images/phal_40.jpeg'); case 41,
                
                oimg= imread('/home/gowris/Project/Images/phal_41.jpeg');case 42,
                oimg= imread('/home/gowris/Project/Images/phal_42.jpeg');case 43,
                oimg= imread('/home/gowris/Project/Images/phal_43.jpeg');case 44,
                oimg= imread('/home/gowris/Project/Images/phal_44.jpeg');case 45,
                oimg= imread('/home/gowris/Project/Images/phal_45.jpeg'); case 46,
                
                oimg= imread('/home/gowris/Project/Images/phal_46.jpeg');case 47,
                oimg= imread('/home/gowris/Project/Images/phal_47.jpeg');case 48, 
                oimg= imread('/home/gowris/Project/Images/phal_48.jpeg');case 49, 
                oimg= imread('/home/gowris/Project/Images/phal_49.jpeg');case 50, 
                oimg=   imread('/home/gowris/Project/Images/phal_50.jpeg'); %case 51,
%                 oimg=   imread('/home/gowris/Project/Images/phal_51.jpeg'); case 52,
%                 oimg=   imread('/home/gowris/Project/Images/phal_52.jpeg'); case 53,
%                 oimg=   imread('/home/gowris/Project/Images/phal_53.jpeg'); case 54,
%                 oimg=   imread('/home/gowris/Project/Images/phal_54.jpeg'); case 55,
%                 oimg=   imread('/home/gowris/Project/Images/phal_55.jpeg'); case 56,
%                 oimg=   imread('/home/gowris/Project/Images/phal_56.jpeg'); case 57,
%                 oimg=   imread('/home/gowris/Project/Images/phal_57.jpeg'); case 58,
%                 oimg=   imread('/home/gowris/Project/Images/phal_58.jpeg'); case 59,
%                 oimg=   imread('/home/gowris/Project/Images/phal_59.jpeg'); case 60,
%                 oimg=   imread('/home/gowris/Project/Images/phal_60.jpeg'); case 61,
%                 oimg=   imread('/home/gowris/Project/Images/phal_61.jpeg'); case 62,
%                 oimg=   imread('/home/gowris/Project/Images/phal_62.jpeg'); case 63,
%                 oimg=   imread('/home/gowris/Project/Images/phal_63.jpeg'); case 64,
%                 oimg=   imread('/home/gowris/Project/Images/phal_64.jpeg'); case 65,
%                 oimg=   imread('/home/gowris/Project/Images/phal_65.jpeg'); case 66,
%                 oimg=   imread('/home/gowris/Project/Images/phal_66.jpeg'); case 67,
%                 oimg=   imread('/home/gowris/Project/Images/phal_67.jpeg'); case 68,
%                 oimg=   imread('/home/gowris/Project/Images/phal_68.jpeg'); case 69,
%                 oimg=   imread('/home/gowris/Project/Images/phal_69.jpeg'); case 70,
%                 oimg=   imread('/home/gowris/Project/Images/phal_70.jpeg'); case 71,
%                 oimg=   imread('/home/gowris/Project/Images/phal_71.jpeg'); case 72,
%                 oimg=   imread('/home/gowris/Project/Images/phal_72.jpeg'); case 73,
%                 oimg=   imread('/home/gowris/Project/Images/phal_73.jpeg'); case 74,
%                 oimg=   imread('/home/gowris/Project/Images/phal_74.jpeg');
                
                
                
        end  
        
    case 10, 
        switch i,
            case 1,
                oimg= imread('/home/gowris/Project/Images/tfr_01.jpeg');case 2,
                oimg= imread('/home/gowris/Project/Images/tfr_02.jpeg');case 3,
                oimg= imread('/home/gowris/Project/Images/tfr_03.jpeg');case 4,
                oimg= imread('/home/gowris/Project/Images/tfr_04.jpeg');case 5,
                oimg= imread('/home/gowris/Project/Images/tfr_05.jpeg');case 6,
                oimg= imread('/home/gowris/Project/Images/tfr_06.jpeg');case 7,
                oimg= imread('/home/gowris/Project/Images/tfr_07.jpeg');case 8,
                oimg= imread('/home/gowris/Project/Images/tfr_08.jpeg');case 9,
                oimg= imread('/home/gowris/Project/Images/tfr_09.jpeg');case 10,
                oimg= imread('/home/gowris/Project/Images/tfr_10.jpeg');case 11,         
                oimg= imread('/home/gowris/Project/Images/tfr_11.jpeg');case 12,
                oimg= imread('/home/gowris/Project/Images/tfr_12.jpeg');case 13,
                oimg= imread('/home/gowris/Project/Images/tfr_13.jpeg');case 14,
                oimg= imread('/home/gowris/Project/Images/tfr_14.jpeg');case 15,
                oimg= imread('/home/gowris/Project/Images/tfr_15.jpeg');case 16,
                oimg= imread('/home/gowris/Project/Images/tfr_16.jpeg');case 17,
                oimg= imread('/home/gowris/Project/Images/tfr_17.jpeg');case 18,
                oimg= imread('/home/gowris/Project/Images/tfr_18.jpeg');case 19,
                oimg= imread('/home/gowris/Project/Images/tfr_19.jpeg');case 20,
                oimg= imread('/home/gowris/Project/Images/tfr_20.jpeg');case 21,
                oimg= imread('/home/gowris/Project/Images/tfr_21.jpeg');case 22,
                oimg= imread('/home/gowris/Project/Images/tfr_22.jpeg');case 23,
                oimg= imread('/home/gowris/Project/Images/tfr_23.jpeg');case 24,
                oimg= imread('/home/gowris/Project/Images/tfr_24.jpeg');case 25,
                oimg= imread('/home/gowris/Project/Images/tfr_25.jpeg');case 26,
                oimg= imread('/home/gowris/Project/Images/tfr_26.jpeg');case 27,
                oimg= imread('/home/gowris/Project/Images/tfr_27.jpeg');case 28,
                oimg= imread('/home/gowris/Project/Images/tfr_28.jpeg');case 29,
                oimg= imread('/home/gowris/Project/Images/tfr_29.jpeg');case 30,
                oimg= imread('/home/gowris/Project/Images/tfr_30.jpeg');case 31,
                oimg= imread('/home/gowris/Project/Images/tfr_31.jpeg');case 32,
                oimg= imread('/home/gowris/Project/Images/tfr_32.jpeg');case 33,
                oimg= imread('/home/gowris/Project/Images/tfr_33.jpeg');case 34,
                oimg= imread('/home/gowris/Project/Images/tfr_34.jpeg');case 35,
                oimg= imread('/home/gowris/Project/Images/tfr_35.jpeg');case 36,
                oimg= imread('/home/gowris/Project/Images/tfr_36.jpeg');case 37,
                oimg= imread('/home/gowris/Project/Images/tfr_37.jpeg');case 38,
                oimg= imread('/home/gowris/Project/Images/tfr_38.jpeg');case 39,
                oimg= imread('/home/gowris/Project/Images/tfr_39.jpeg');case 40,
                oimg= imread('/home/gowris/Project/Images/tfr_40.jpeg');case 41,
                
                
                oimg= imread('/home/gowris/Project/Images/tfr_41.jpeg');case 42,
                oimg= imread('/home/gowris/Project/Images/tfr_42.jpeg');case 43,
                oimg= imread('/home/gowris/Project/Images/tfr_43.jpeg');case 44,
                oimg= imread('/home/gowris/Project/Images/tfr_44.jpeg');case 45,
                oimg= imread('/home/gowris/Project/Images/tfr_45.jpeg'); case 46,
                
                oimg= imread('/home/gowris/Project/Images/tfr_46.jpeg');case 47, 
                oimg= imread('/home/gowris/Project/Images/tfr_47.jpeg');case 48, 
                oimg= imread('/home/gowris/Project/Images/tfr_48.jpeg');case 49, 
                oimg= imread('/home/gowris/Project/Images/tfr_49.jpeg');case 50,  
                oimg=   imread('/home/gowris/Project/Images/tfr_50.jpeg'); %case 51,
%                 oimg=   imread('/home/gowris/Project/Images/tfr_51.jpeg'); case 52,
%                 oimg=   imread('/home/gowris/Project/Images/tfr_52.jpeg'); case 53,
%                 oimg=   imread('/home/gowris/Project/Images/tfr_53.jpeg'); case 54,
%                 oimg=   imread('/home/gowris/Project/Images/tfr_54.jpeg'); case 55,
%                 oimg=   imread('/home/gowris/Project/Images/tfr_55.jpeg'); case 56,
%                 oimg=   imread('/home/gowris/Project/Images/tfr_56.jpeg'); case 57,
%                 oimg=   imread('/home/gowris/Project/Images/tfr_57.jpeg'); case 58,
%                 oimg=   imread('/home/gowris/Project/Images/tfr_58.jpeg'); case 59,
%                 oimg=   imread('/home/gowris/Project/Images/tfr_59.jpeg'); case 60,
%                 oimg=   imread('/home/gowris/Project/Images/tfr_60.jpeg'); case 61,
%                 oimg=   imread('/home/gowris/Project/Images/tfr_61.jpeg'); case 62,
%                 oimg=   imread('/home/gowris/Project/Images/tfr_62.jpeg'); case 63,
%                 oimg=   imread('/home/gowris/Project/Images/tfr_63.jpeg'); case 64,
%                 oimg=   imread('/home/gowris/Project/Images/tfr_64.jpeg'); case 65,
%                 oimg=   imread('/home/gowris/Project/Images/tfr_65.jpeg'); case 66,
%                 oimg=   imread('/home/gowris/Project/Images/tfr_66.jpeg'); case 67,
%                 oimg=   imread('/home/gowris/Project/Images/tfr_67.jpeg'); case 68,
%                 oimg=   imread('/home/gowris/Project/Images/tfr_68.jpeg'); case 69,
%                 oimg=   imread('/home/gowris/Project/Images/tfr_69.jpeg'); case 70,
%                 oimg=   imread('/home/gowris/Project/Images/tfr_70.jpeg'); case 71,
%                 oimg=   imread('/home/gowris/Project/Images/tfr_71.jpeg'); case 72,
%                 oimg=   imread('/home/gowris/Project/Images/tfr_72.jpeg'); case 73,
%                 oimg=   imread('/home/gowris/Project/Images/tfr_73.jpeg'); case 74,
%                 oimg=   imread('/home/gowris/Project/Images/tfr_74.jpeg');
                
                
        end
        
end
