# Supplementary material for: A multiresolution approach to automated classification of protein subcellular location images
Source: BMC Bioinformatics. 2007 Jun 19;8:210. doi: 10.1186/1471-2105-8-210 (PMC1933440; doi:10.1186/1471-2105-8-210)
Supplement: Additional file 1 — Compendium. 07_ChebiraBJMSMK_compendium.zip. This file is a compressed archive that contains the code that generated the results in this paper, the pseudo-code for the weighting algorithms, Table 1 with detailed results and index files of the web site containing all of this material [17]. [file 1471-2105-8-210-S1.zip › 07_ChebiraMSBJK_code/lib/m2html/@template/char.m]

function s = char(tpl)
%TEMPLATE Convert a template object in a one line description string
%  S = CHAR(TPL) is a class convertor from Template to a string, used
%  in online display.
%  
%  See also DISPLAY

%  Copyright (C) 2003 Guillaume Flandin <Guillaume@artefact.tk>
%  $Revision: 1.0 $Date: 2003/05/05 22:19:51 $

s = ['Template Object: root ''',...
		tpl.root,''', ',...
		num2str(length(tpl.file)), ' files, ',...
		num2str(length(tpl.varkeys)), ' keys, ',...
		tpl.unknowns, ' unknowns.'];
