# Supplementary material for: A multiresolution approach to automated classification of protein subcellular location images
Source: BMC Bioinformatics. 2007 Jun 19;8:210. doi: 10.1186/1471-2105-8-210 (PMC1933440; doi:10.1186/1471-2105-8-210)
Supplement: Additional file 1 — Compendium. 07_ChebiraBJMSMK_compendium.zip. This file is a compressed archive that contains the code that generated the results in this paper, the pseudo-code for the weighting algorithms, Table 1 with detailed results and index files of the web site containing all of this material [17]. [file 1471-2105-8-210-S1.zip › 07_ChebiraMSBJK_code/lib/m2html/@template/display.m]

function display(tpl)
%TEMPLATE Display a template object in Matlab window
%  DISPLAY(TPL) displays informations about the content of template 
%  object TPL:
%     Template Object: root '.', 2 files, 9 keys, comment unknowns.
%  root element of template files, number of template files, number of 
%  keywords defined and the way of handling unknowns tags.

%  Copyright (C) 2003 Guillaume Flandin <Guillaume@artefact.tk>
%  $Revision: 1.0 $Date: 2003/05/05 22:19:51 $

disp(' ');
disp([inputname(1),' = ']);
disp(' ');
for i=1:prod(size(tpl))
	disp([blanks(length(inputname(1))+3) char(tpl(i))]);
end
disp(' ');
