# Supplementary material for: A multiresolution approach to automated classification of protein subcellular location images
Source: BMC Bioinformatics. 2007 Jun 19;8:210. doi: 10.1186/1471-2105-8-210 (PMC1933440; doi:10.1186/1471-2105-8-210)
Supplement: Additional file 1 — Compendium. 07_ChebiraBJMSMK_compendium.zip. This file is a compressed archive that contains the code that generated the results in this paper, the pseudo-code for the weighting algorithms, Table 1 with detailed results and index files of the web site containing all of this material [17]. [file 1471-2105-8-210-S1.zip › 07_ChebiraMSBJK_code/lib/m2html/@template/parse.m]

function [tpl, str] = parse(tpl,target,handle,append)
%TEMPLATE/PARSE Fill in replacement fields with the class properties
%  [TPL, STR] = PARSE(TPL,TARGET,HANDLE) fills in the replacement field
%  HANDLE using previously defined variables of template TPL and store
%  it in field TARGET. HANDLE can also be a cell array of field names.
%  Output is also provided in output STR (content of TARGET).
%  [TPL, STR] = PARSE(TPL,TARGET,HANDLE,APPEND) allows to specify if
%  TARGET field is reseted before being filled or if new content is
%  appended to the previous one.

%  Copyright (C) 2003 Guillaume Flandin <Guillaume@artefact.tk>
%  $Revision: 1.0 $Date: 2003/05/05 22:19:51 $

error(nargchk(3,4,nargin));
if nargin == 3
	append = 0;
end

if iscellstr(handle)
	for i=1:length(handle)
		[tpl, str] = subst(tpl,handle{i});
		tpl = set(tpl,'var',target,str);
	end
elseif ischar(handle)
	[tpl, str] = subst(tpl,handle);
	if append
		tpl = set(tpl,'var',target,[get(tpl,'var',target) str]);
	else
		tpl = set(tpl,'var',target,str);
	end
else
	error('[Template] Badly formed handle.');
end
