# Supplementary material for: A multiresolution approach to automated classification of protein subcellular location images
Source: BMC Bioinformatics. 2007 Jun 19;8:210. doi: 10.1186/1471-2105-8-210 (PMC1933440; doi:10.1186/1471-2105-8-210)
Supplement: Additional file 1 — Compendium. 07_ChebiraBJMSMK_compendium.zip. This file is a compressed archive that contains the code that generated the results in this paper, the pseudo-code for the weighting algorithms, Table 1 with detailed results and index files of the web site containing all of this material [17]. [file 1471-2105-8-210-S1.zip › 07_ChebiraMSBJK_code/lib/m2html/@template/private/finish.m]

function str = finish(str,unknowns)
%TEMPLATE/FINISH Apply given strategy to unknown fields in a string
%  STR = FINISH(STR,UNKNOWNS) applies on string STR the strategy defined
%  in UNKNOWNS to unknowns fields '{UNKNOWNS_FIELDS}'.
%  UNKNOWNS may be:
%    * 'keep' to do nothing
%    * 'remove' to remove all undefined fields
%    * 'comment' to replace undefined fields by a warning HTML comment.
%  This function uses Matlab REGEXPREP function coming with R13. If you
%  hold an older version, please comment lines 38 and 42: then you can 
%  only apply the 'keep' strategy.

%  Copyright (C) 2003 Guillaume Flandin <Guillaume@artefact.tk>
%  $Revision: 1.0 $Date: 2003/05/05 22:19:51 $

error(nargchk(2,2,nargin));

switch lower(unknowns)
	case 'keep'
		%- do nothing
	case 'remove'
		%%%%%%%%%%%%%%%%%%%%%%%% WIH REGEXP ONLY %%%%%%%%%%%%%%%%%%%%
		% str = regexprep(str,'{[^ \t\r\n}]+}','');
		%%%%%%%%%%%%%%%%%%%%%%%%%%%%%%%%%%%%%%%%%%%%%%%%%%%%%%%%%%%%%
	case 'comment'
		%%%%%%%%%%%%%%%%%%%%%%%% WIH REGEXP ONLY %%%%%%%%%%%%%%%%%%%%
		% str = regexprep(str,'{[^ \t\r\n}]+}','<!-- Template variable undefined -->');
		%%%%%%%%%%%%%%%%%%%%%%%%%%%%%%%%%%%%%%%%%%%%%%%%%%%%%%%%%%%%%
	otherwise
		error('[Template] Unknown action.');
end
