# Supplementary material for: A multiresolution approach to automated classification of protein subcellular location images
Source: BMC Bioinformatics. 2007 Jun 19;8:210. doi: 10.1186/1471-2105-8-210 (PMC1933440; doi:10.1186/1471-2105-8-210)
Supplement: Additional file 1 — Compendium. 07_ChebiraBJMSMK_compendium.zip. This file is a compressed archive that contains the code that generated the results in this paper, the pseudo-code for the weighting algorithms, Table 1 with detailed results and index files of the web site containing all of this material [17]. [file 1471-2105-8-210-S1.zip › 07_ChebiraMSBJK_code/lib/m2html/@template/private/loadtpl.m]

function tpl = loadtpl(tpl,handle)
%TEMPLATE/LOADTPL Read a template from file
%  TPL = LOADTPL(TPL,HANDLE) read the template file associated with the
%  handle HANDLE in the template TPL and store it in the variable HANDLE.

%  Copyright (C) 2003 Guillaume Flandin <Guillaume@artefact.tk>
%  $Revision: 1.0 $Date: 2003/05/05 22:19:51 $

if ~isempty(get(tpl,'var',handle))
	return;
else
	ind = find(ismember(tpl.handles,handle));
	if isempty(ind)
		error('[Template] No such template handle.');
	else
		filename = tpl.file{ind};
		[fid, errmsg] = fopen(filename);
		if ~isempty(errmsg)
			error(sprintf('Cannot open template file %s.',filename));
		end
		tpl = set(tpl,'var',handle,fscanf(fid,'%c'));
		fclose(fid);
	end
end
