# Supplementary material for: A multiresolution approach to automated classification of protein subcellular location images
Source: BMC Bioinformatics. 2007 Jun 19;8:210. doi: 10.1186/1471-2105-8-210 (PMC1933440; doi:10.1186/1471-2105-8-210)
Supplement: Additional file 1 — Compendium. 07_ChebiraBJMSMK_compendium.zip. This file is a compressed archive that contains the code that generated the results in this paper, the pseudo-code for the weighting algorithms, Table 1 with detailed results and index files of the web site containing all of this material [17]. [file 1471-2105-8-210-S1.zip › 07_ChebiraMSBJK_code/lib/m2html/@template/private/subst.m]

function [tpl, str] = subst(tpl,handle)
%TEMPLATE/SUBST Substitute a replacement field by its value
%  STR = SUBST(TPL,HANDLE) substitute all the known fields of variable HANDLE
%  in the template TPL.

%  Copyright (C) 2003 Guillaume Flandin <Guillaume@artefact.tk>
%  $Revision: 1.0 $Date: 2003/05/05 22:19:51 $

tpl = loadtpl(tpl,handle);

str = get(tpl,'var',handle);
for i=1:length(tpl.varkeys)
	str = strrep(str, strcat('{',tpl.varkeys{i},'}'), tpl.varvals{i});
end
