# Supplementary material for: A multiresolution approach to automated classification of protein subcellular location images
Source: BMC Bioinformatics. 2007 Jun 19;8:210. doi: 10.1186/1471-2105-8-210 (PMC1933440; doi:10.1186/1471-2105-8-210)
Supplement: Additional file 1 — Compendium. 07_ChebiraBJMSMK_compendium.zip. This file is a compressed archive that contains the code that generated the results in this paper, the pseudo-code for the weighting algorithms, Table 1 with detailed results and index files of the web site containing all of this material [17]. [file 1471-2105-8-210-S1.zip › 07_ChebiraMSBJK_code/lib/m2html/INSTALL]

 M2HTML - Documentation System for Matlab .m files in HTML
 =========================================================

 0/ Requirements:
      - Matlab 5.3 or above
	  - Operating system: any.

 1/ Download the latest m2html.zip on Madic website:
       <http://www.artefact.tk/software/matlab/m2html/>.
 
 2/ Extract files in your Matlab Repository /home/foo/matlab/ :
       unzip m2html.zip

 3/ Add the m2html directory in your Matlab path:
       addpath /home/foo/matlab/m2html/
   
 5/ Ready to use !
   
 A documentation is available in the README file.
   
 -------------------------------------------------------------------------------
 Matlab is a Registered Trademark of The Mathworks, Inc.

 Copyright (C) 2003 Guillaume Flandin <Guillaume@artefact.tk>
