# Supplementary material for: A multiresolution approach to automated classification of protein subcellular location images
Source: BMC Bioinformatics. 2007 Jun 19;8:210. doi: 10.1186/1471-2105-8-210 (PMC1933440; doi:10.1186/1471-2105-8-210)
Supplement: Additional file 1 — Compendium. 07_ChebiraBJMSMK_compendium.zip. This file is a compressed archive that contains the code that generated the results in this paper, the pseudo-code for the weighting algorithms, Table 1 with detailed results and index files of the web site containing all of this material [17]. [file 1471-2105-8-210-S1.zip › 07_ChebiraMSBJK_code/lib/m2html/private/mexexts.m]

function [ext, platform] = mexexts
%List of Mex files extensions
%  MEXEXTS returns a cell array containing the Mex files platform
%  dependent extensions and another cell array containing the full names
%  of the corresponding platforms.
%
%  See also MEX, MEXEXT

%  Copyright (C) 2003 Guillaume Flandin <Guillaume@artefact.tk>
%  $Revision: 1.0 $Date: 2003/29/04 17:33:43 $

ext = {'.mexsol' '.mexhpux' '.mexhp7' '.mexrs6' '.mexsg' '.mexaxp' '.mexglx' ...
	 '.mexlx' '.dll'};

platform = {'SunOS' 'HP' 'HP700' 'IBM' 'SGI' 'Alpha' 'Linux x86' 'Linux' 'Windows'};
