# Supplementary material for: A multiresolution approach to automated classification of protein subcellular location images
Source: BMC Bioinformatics. 2007 Jun 19;8:210. doi: 10.1186/1471-2105-8-210 (PMC1933440; doi:10.1186/1471-2105-8-210)
Supplement: Additional file 1 — Compendium. 07_ChebiraBJMSMK_compendium.zip. This file is a compressed archive that contains the code that generated the results in this paper, the pseudo-code for the weighting algorithms, Table 1 with detailed results and index files of the web site containing all of this material [17]. [file 1471-2105-8-210-S1.zip › 07_ChebiraMSBJK_code/lib/m2html/private/openfile.m]

function fid = openfile(filename,permission)
%Open a file in read/write mode, catching errors
%  FID = OPENFILE(FILENAME,PERMISSION) opens file FILENAME
%  in PERMISSION mode ('r' or 'w') and return a file identifier FID.

%  Copyright (C) 2003 Guillaume Flandin <Guillaume@artefact.tk>
%  $Revision: 1.0 $Date: 2003/29/04 17:33:43 $

[fid, errmsg] = fopen(filename,permission);
if ~isempty(errmsg)
	switch permission
		case 'r'
			error(sprintf('Cannot open %s in read mode.',filename));
		case 'w'
			error(sprintf('Cannot open %s in write mode.',filename));
		otherwise
			error(errmsg);
	end
end
