# Supplementary material for: A multiresolution approach to automated classification of protein subcellular location images
Source: BMC Bioinformatics. 2007 Jun 19;8:210. doi: 10.1186/1471-2105-8-210 (PMC1933440; doi:10.1186/1471-2105-8-210)
Supplement: Additional file 1 — Compendium. 07_ChebiraBJMSMK_compendium.zip. This file is a compressed archive that contains the code that generated the results in this paper, the pseudo-code for the weighting algorithms, Table 1 with detailed results and index files of the web site containing all of this material [17]. [file 1471-2105-8-210-S1.zip › 07_ChebiraMSBJK_code/lib/m2html/private/searchindex.m]

function [s, freq] = searchindex(mfile, szmin)
%Compute keywords statistics of an M-file
%  S = SEARCHINDEX(MFILE) returns a cell array of char S containing
%  all the keywords (variables, function names, words in comments or
%  char arrays) found in M-file MFILE, of more than 2 characters.
%  S = SEARCHINDEX(MFILE, SZMIN) allows to specify the minimum size
%  SZMIN of the keywords.
%  [S, FREQ] = SEARCHINDEX(...) also returns the occurency frequence
%  of each keyword in the M-file.
%
%  See also M2HTML

%  Copyright (C) 2003 Guillaume Flandin <Guillaume@artefact.tk>
%  $Revision: 1.0 $Date: 2003/04/10 18:32:48 $

error(nargchk(1,2,nargin));
if nargin == 1, szmin = 2; end

%- Delimiters used in strtok
strtok_delim = sprintf(' \t\n\r(){}[]<>+-*~#!|\\@&/.,:;="''%%');

%- Open for reading the M-file
fid = openfile(mfile,'r');

%- Initialize keywords list
s = {};

%- Loop over lines
while 1
	tline = fgetl(fid);
	if ~ischar(tline), break, end
	
	%- Extract keywords in each line
	while 1
		[w, tline] = strtok(tline,strtok_delim);
		if isempty(w), break, end;
		%- Check the length of the keyword
		if length(w) > szmin
			s{end+1} = w;
		end
	end
end

%- Close the M-file
fclose(fid);

%- Remove repeted keywords
[s, i, j] = unique(s);

%- Compute occurency frenquency if required
if nargout == 2,
	freq = histc(j,1:length(i));
end
