# Supplementary material for: A multiresolution approach to automated classification of protein subcellular location images
Source: BMC Bioinformatics. 2007 Jun 19;8:210. doi: 10.1186/1471-2105-8-210 (PMC1933440; doi:10.1186/1471-2105-8-210)
Supplement: Additional file 1 — Compendium. 07_ChebiraBJMSMK_compendium.zip. This file is a compressed archive that contains the code that generated the results in this paper, the pseudo-code for the weighting algorithms, Table 1 with detailed results and index files of the web site containing all of this material [17]. [file 1471-2105-8-210-S1.zip › 07_ChebiraMSBJK_code/lib/utils/mail_notify.m]

function mail_notify(notify,subject,header,message)
%MAIL_NOTIFY: Try to send an email from an address inside CMU t othe same address using CMU SMTP server
%
%example:
%
%mail_notify(notify,['MR job ',JOB_FOLDER,' completed'],filelog,['Stage: ',num2str(stage),10,'Features: ',featClean]);


SMTP_SERVER='smtp.andrew.cmu.edu';%will only works if this code is @CMU
SENDER=notify; %the email sender ID: CMU don't like fakes...
setpref('Internet','SMTP_Server',SMTP_SERVER);
setpref('Internet','E_mail',SENDER);
MAIL_PREFIX='[MRclass] ';%prefix of mails subject, to apply rules
try
	sendmail(notify,[MAIL_PREFIX,subject],[header,10,10,message]);
catch
	disp('Warning, mail error:');
	disp(lasterr);
	disp('nothing serious, resuming job...');
end
