# Supplementary material for: A multiresolution approach to automated classification of protein subcellular location images
Source: BMC Bioinformatics. 2007 Jun 19;8:210. doi: 10.1186/1471-2105-8-210 (PMC1933440; doi:10.1186/1471-2105-8-210)
Supplement: Additional file 1 — Compendium. 07_ChebiraBJMSMK_compendium.zip. This file is a compressed archive that contains the code that generated the results in this paper, the pseudo-code for the weighting algorithms, Table 1 with detailed results and index files of the web site containing all of this material [17]. [file 1471-2105-8-210-S1.zip › 07_ChebiraMSBJK_code/randomParam/chart.txt]

.=======================================================================.
|			ORIGIN CHART	     (generated on DWT TEXTURE1)|
|=======================================================================|
| SOURCE					DESTINATION	TYPE   	|
|-----------------------------------------------------------------------|
| modules/dwt/jobs/ds2_3_16-Aug-2006_3 		randomness1	shuffle	|
| modules/dwt/jobs/ds2_3_16-Aug-2006_4 		randomness2	shuffle	|
| modules/dwt/jobs/ds2_3_16-Aug-2006_5 		randomness3	shuffle	|
| modules/dwt/jobs/ds2_3_16-Aug-2006_6 		randomness4	shuffle	|
| modules/dwt/jobs/ds2_3_16-Aug-2006_7 		randomness5	shuffle	|
| modules/dwt/jobs/ds2_3_16-Aug-2006_8 		randomness6	shuffle	|
| modules/dwt/jobs/ds2_3_16-Aug-2006_9 		randomness7	shuffle	|
| modules/dwt/jobs/ds2_3_16-Aug-2006_10 	randomness8	shuffle	|
| modules/dwt/jobs/ds2_3_16-Aug-2006_11 	randomness9	shuffle	|
| modules/dwt/jobs/ds2_3_16-Aug-2006_2		randomness10	noshuf 	|
|=======================================================================|
|				USED FOR				|
|=======================================================================|
| JOB NAME					FILE USED	TYPE   	|
|-----------------------------------------------------------------------|
| 			DWT	TEXTURE2			  	|
|-----------------------------------------------------------------------|
| modules/dwt/jobs/ds2_3_17-Aug-2006_21		randomness1	shuffle	|
| modules/dwt/jobs/ds2_3_17-Aug-2006_22		randomness2	shuffle	|
| modules/dwt/jobs/ds2_3_17-Aug-2006_23		randomness3	shuffle	|
| modules/dwt/jobs/ds2_3_17-Aug-2006_24		randomness4	shuffle	|
| modules/dwt/jobs/ds2_3_17-Aug-2006_25		randomness5	shuffle	|
| modules/dwt/jobs/ds2_3_17-Aug-2006_26		randomness6	shuffle	|
| modules/dwt/jobs/ds2_3_17-Aug-2006_27		randomness7	shuffle	|
| modules/dwt/jobs/ds2_3_17-Aug-2006_28 	randomness8	shuffle	|
| modules/dwt/jobs/ds2_3_17-Aug-2006_29 	randomness9	shuffle	|
| modules/dwt/jobs/ds2_3_17-Aug-2006_30 	randomness10	noshuf 	|
|-----------------------------------------------------------------------|
| 			DWT	TEXTURE3			  	|
|-----------------------------------------------------------------------|
| modules/dwt/jobs/ds2_3_17-Aug-2006_11		randomness1	shuffle	|
| modules/dwt/jobs/ds2_3_17-Aug-2006_12		randomness2	shuffle	|
| modules/dwt/jobs/ds2_3_17-Aug-2006_13		randomness3	shuffle	|
| modules/dwt/jobs/ds2_3_17-Aug-2006_14		randomness4	shuffle	|
| modules/dwt/jobs/ds2_3_17-Aug-2006_15		randomness5	shuffle	|
| modules/dwt/jobs/ds2_3_17-Aug-2006_16		randomness6	shuffle	|
| modules/dwt/jobs/ds2_3_17-Aug-2006_17		randomness7	shuffle	|
| modules/dwt/jobs/ds2_3_17-Aug-2006_18 	randomness8	shuffle	|
| modules/dwt/jobs/ds2_3_17-Aug-2006_19 	randomness9	shuffle	|
| modules/dwt/jobs/ds2_3_17-Aug-2006_20 	randomness10	noshuf 	|
|-----------------------------------------------------------------------|
| 			SWT	TEXTURE3			  	|
|-----------------------------------------------------------------------|
| modules/swt/jobs/ds2_3_29-Aug-2006		randomness1	shuffle	|
| modules/swt/jobs/ds2_3_29-Aug-2006_2		randomness2	shuffle	|
| modules/swt/jobs/ds2_3_29-Aug-2006_3		randomness3	shuffle	|
| modules/swt/jobs/ds2_3_29-Aug-2006_4		randomness4	shuffle	|
| modules/swt/jobs/ds2_3_29-Aug-2006_5		randomness5	shuffle	|
| modules/swt/jobs/ds2_3_29-Aug-2006_6		randomness6	shuffle	|
| modules/swt/jobs/ds2_3_29-Aug-2006_7		randomness7	shuffle	|
| modules/swt/jobs/ds2_3_29-Aug-2006_8  	randomness8	shuffle	|
| modules/swt/jobs/ds2_3_29-Aug-2006_9  	randomness9	shuffle	|
| modules/swt/jobs/ds2_3_29-Aug-2006_10 	randomness10	noshuf 	|
'======================================================================='
