# Supplementary material for: A multiresolution approach to automated classification of protein subcellular location images
Source: BMC Bioinformatics. 2007 Jun 19;8:210. doi: 10.1186/1471-2105-8-210 (PMC1933440; doi:10.1186/1471-2105-8-210)
Supplement: Additional file 1 — Compendium. 07_ChebiraBJMSMK_compendium.zip. This file is a compressed archive that contains the code that generated the results in this paper, the pseudo-code for the weighting algorithms, Table 1 with detailed results and index files of the web site containing all of this material [17]. [file 1471-2105-8-210-S1.zip › index_files/filelist.xml]

<xml xmlns:o="urn:schemas-microsoft-com:office:office">
 <o:MainFile HRef="../index.html"/>
 <o:File HRef="header.html"/>
 <o:File HRef="filelist.xml"/>
</xml>
